# Supplementary material for: Lymphocyte innateness defined by transcriptional states reflects a balance between proliferation and effector functions
Source: Nat Commun. 2019 Feb 8;10:687. doi: 10.1038/s41467-019-08604-4 (PMC6368609; doi:10.1038/s41467-019-08604-4)
Supplement: Supplementary file 4 — Supplementary Data 1 [file 41467_2019_8604_MOESM4_ESM.xls]

## Sheet: Sheet1
Supplementary Data 1 T cell subset abundances and clinical information of 101 individuals.
Study_ID	MAITs_percT	NKTs_percT	VD1_percT	VD2_percT	CombinedITC_percT	Sex	Age	BMI	Smoker	Former_or_Second_Hand
IGTB697	0.45	0.01	0.69	0.12	1.27	F	50	22.742	No	N
IGTB645	0.47	0.03	0.76007	0.95999	2.22006	F	25	24.1301	No	N
IGTB398	0.66	0.17	1.60006	0.61006	3.04012	F	51	21.2608	No	N
IGTB1399	1.2	0.26	1.00997	0.61999	3.08996	F	28	24.3992	No	N
IGTB670	0.3	0.04	1.31998	1.73011	3.39009	F	27	31.5455	No	N
IGTB178	0.17	0.02	1.91998	1.43004	3.54002	F	53	22.7825	No	N
IGTB1548	1.01	0.01	1.25996	1.36006	3.64002	F	27	20.6702	No	N
IGTB1419	1.33	0.06	1.07001	1.62999	4.09	F	32	19.7351	No	N
IGTB1557	1.51	0.01	1.38996	1.23006	4.14002	F	25	23.1826	No	N
IGTB1437	2.82	0.04	0.39	0.91	4.16	F	38	22.3346	No	N
IGTB312	1.01	0.29	0.78996	2.07988	4.16984	F	29	36.6001	No	N
IGTB1566	0.87	0.03	0.8001	2.64005	4.34015	F	21	28.2067	No	N
IGTB836	2.5	0.04	0.53998	1.34007	4.42005	F	25	25.4979	No	N
IGTB1375	1.3	0.03	0.58993	2.51007	4.43	F	24	25.936	No	N
IGTB430	0.84	0.17	0.9	2.67012	4.58012	F	33	28.1998	No	N
IGTB195	2.15	0.14	1.04992	2.07008	5.41	F	30	24.0626	No	N
IGTB514	2.43	0.06	0.53988	2.77002	5.7999	F	28	19.1897	No	N
IGTB498	0.77	0.06	0.90015	4.16976	5.89991	F	27	30.1433	No	N
IGTB1505	2.48	0.12	0.72012	2.6299	5.95002	F	23	23.0711	No	N
IGTB469	4.41	0.06	1.35	0.65	6.47	F	32	21.8545	No	N
IGTB1290	3.94	0.02	0.99992	1.92995	6.88987	F	22	26.4987	No	N
IGTB1594	1.18	0.19	0.95988	4.68996	7.01984	F	22	20.8172	No	N
IGTB1684	0.69	0	1.24032	5.52976	7.46008	F	58	25.8248	No	N
IGTB1539	3.07	0.05	1.4202	3.0501	7.5903	F	29	26.3142	No	N
IGTB1575	2.47	0.03	1.30977	4.92975	8.73952	F	27	20.9705	No	N
IGTB1242	5.21	0.1	1.91993	1.76009	8.99002	F	22	34.3083	No	N
IGTB1222	3.46	0.69	0.88995	4.16976	9.20971	F	28	19.6061	No	N
IGTB1340	1.51	0.1	0.97968	6.81018	9.39986	F	29	18.0507	No	N
IGTB863	5.36	0.02	0.86018	3.17996	9.42014	F	22	27.7207	No	N
IGTB1268	2.79	0.13	1.52022	6.14016	10.5804	F	22	22.0797	No	N
IGTB575	2.44	0.01	0.57	8.93	11.95	F	29	20.6988	No	N
IGTB775	7.86	0.01	0.75012	3.43014	12.0503	F	29	24.9433	No	N
IGTB1590	1.27	0.1	1.03005	9.77948	12.1795	F	30	18.0397	No	N
IGTB1372	6.8	0.03	2.3101	3.9598	13.0999	F	20	23.2093	No	N
IGTB141	3.09	1.1	0.6499	8.92982	13.7697	F	28	23.04	No	N
IGTB1363	1.65	0.03	2.49984	9.86958	14.0494	F	22	27.5645	No	N
IGTB570	2.13	0.07	0.78045	11.1998	14.1802	F	29	25.1964	No	N
IGTB494	4.89	0.02	3.8199	6.82981	15.5597	F	26	17.8042	No	N
IGTB1506	6.65	0.04	1.60038	8.58024	16.8706	F	26	23.7531	No	N
IGTB1650	15.4	0.24	1.20003	0.08502	16.925	F	31	24.7409	No	N
IGTB1597	2.29	0.15	0.75006	15.2993	18.4893	F	25	27.9944	No	N
IGTB1616	12	0.26	0.83013	5.83972	18.9299	F	24	21.7064	No	N
IGTB1467	3.98	0.02	0.86086	17.2008	22.0617	F	26	22.4185	No	N
IGTB792	2.39	0.06	0.84942	22.4008	25.7002	F	28	23.9411	No	N
IGTB1245	1.08	0.01	0.28998	0.63	2.00998	M	45	32.8925	No	N
IGTB641	0.1	0.05	1.74987	0.91989	2.81976	M	51	22.2527	No	N
IGTB240	2.03	0.05	0.91008	0.79992	3.79	M	42	32.685	No	N
IGTB688	2.39	0.03	1.25001	0.48008	4.15009	M	52	26.3836	No	N
IGTB493	0.29	0.04	0.36	3.57	4.26	M	45	21.8283	No	N
IGTB1423	1.61	0.04	0.58996	2.17	4.40996	M	36	24.2582	No	N
IGTB979	0.57	0.05	1.16014	3.15018	4.93032	M	22	24.3245	No	N
IGTB1586	1.9	0.04	0.86988	2.37006	5.17994	M	27	25.5676	No	N
IGTB1403	2.6	0.02	0.73008	1.88006	5.23014	M	52	28.3921	No	N
IGTB1577	0.38	0.06	0.83986	4.06014	5.34	M	52	31.6387	No	N
IGTB1324	0.36	0.01	5.18022	0.11024	5.66046	M	49	30.5571	No	N
IGTB1489	1.34	0.04	1.3698	3.10005	5.84985	M	25	27.2396	No	N
IGTB793	1.61	0.01	0.6498	3.8601	6.1299	M	25	24.1344	No	N
IGTB107	1.51	0.3	1.04985	3.42	6.27985	M	23	28.0585	No	N
IGTB266	3.21	0.08	0.8901	2.1201	6.3002	M	27	24.8889	No	N
IGTB1386	2.07	0.02	1.33998	3.17998	6.60996	M	40	35.6309	No	N
IGTB472	1.21	0.4	1.23981	3.8301	6.67991	M	45	25.1709	No	N
IGTB351	3.59	0.06	1.07991	2.85012	7.58003	M	37	27.0578	No	N
IGTB1257	2.33	0.11	1.07007	4.1499	7.65997	M	20	23.344	No	N
IGTB794	0.79	0.01	6.27001	0.78029	7.8503	M	50	29.8524	No	N
IGTB231	3.03	0.01	0.94014	4.43016	8.4103	M	28	27.0985	No	N
IGTB1432	2.68	0.1	2.26974	3.3801	8.42984	M	23	25.2918	No	N
IGTB1652	0.36	0.01	4.18992	4.3301	8.89002	M	28	21.9893	No	N
IGTB1400	2.05	0.02	0.81	6.34968	9.22968	M	21	24.1842	No	N
IGTB1302	3.9	0.06	1.21	4.2702	9.4402	M	20	26.2878	No	N
IGTB638	4.5	0.02	0.66975	5.0502	10.24	M	22	28.253	No	N
IGTB1384	3.77	0.03	0.75969	6.1203	10.68	M	23	22.2527	No	N
IGTB272	0.4	0.03	1.0704	10.8996	12.4	M	28	25.674	No	N
IGTB809	7.31	0.01	2.16001	3.9101	13.3901	M	31	28.5671	No	N
IGTB800	0.62	0.09	1.45935	12.3995	14.5689	M	28	21.8981	No	N
IGTB1348	0.88	0.05	0.63066	13.1003	14.661	M	22	24.9836	No	N
IGTB1361	4.51	0.04	1.38972	9.6903	15.63	M	23	25.9709	No	N
IGTB1250	9.99	0.22	1.24004	4.51994	15.97	M	37	28.0864	No	N
IGTB1344	0.85	0.02	0.9106	14.6999	16.4805	M	21	32.0221	No	N
IGTB1274	6.07	0.25	2.66965	7.74038	16.73	M	21	27.5055	No	N
IGTB373	1.53	0.05	0.72954	18.0004	20.3099	M	42	25.7159	No	N
IGTB187	3.68	0.16	0.2494	16.9007	20.9901	M	51	21.0579	No	N
IGTB559	1.23	0.02	0.72996	2.01992	3.99988	F	37	24.9791	No	Y
IGTB1478	1.1	0.03	1.86006	1.03008	4.02014	F	25	20.624	No	Y
IGTB615	0.92	0.08	1.14012	2.39004	4.53016	F	23	18.7963	No	Y
IGTB1319	1.19	0.23	0.81003	2.31012	4.54015	F	28	24.2073	No	Y
IGTB374	2.13	0.09	1.4001	1.17	4.7901	F	45	26.2124	No	Y
IGTB719	0.85	0.01	2.5398	1.9098	5.3096	F	47	27.3529	No	Y
IGTB1447	1.32	0.02	1.2402	3.1302	5.7104	F	26	23.1842	No	Y
IGTB256	1.56	0.06	0.6201	3.8601	6.1002	F	24	29.2833	No	Y
IGTB1472	1.21	0.15	1.50984	3.85992	6.72976	F	21	17.5433	No	Y
IGTB1630	0.67	0.01	0.94963	8.7203	10.3499	F	23	19.979	No	Y
IGTB1626	1.05	0.04	0.36036	9.50994	10.9603	F	23	18.9069	No	Y
IGTB1606	1	0	4.36002	0.54978	5.9098	M	45	24.4707	No	Y
IGTB95	0.24	0.03	0.4402	5.70028	6.41048	M	41	28.3795	No	Y
IGTB627	4.06	0.21	0.90948	14.5002	19.6797	M	34	31.8179	No	Y
IGTB1569	0.38	0.03	0.88002	0.91998	2.21	F	50	52.5264	Yes	Y
IGTB257	5.5	0.12	1.21992	3.80001	10.6399	F	35	26.7773	Yes	Y
IGTB822	0.12	0.01	0.32	0.45	0.9	M	44	28.7403	Yes	Y
IGTB109	0.22	0.01	0.52005	1.00005	1.7501	M	57	31.8824	Yes	Y
IGTB495	0.96	0.08	1.92996	0.75006	3.72002	M	53	24.4983	Yes	Y
IGTB533	0.81	0.04	0.74025	5.55975	7.15	M	34	38.5496	Yes	Y
