# Supplementary material for: Lymphocyte innateness defined by transcriptional states reflects a balance between proliferation and effector functions
Source: Nat Commun. 2019 Feb 8;10:687. doi: 10.1038/s41467-019-08604-4 (PMC6368609; doi:10.1038/s41467-019-08604-4)
Supplement: Supplementary file 5 — Supplementary Data 2 [file 41467_2019_8604_MOESM5_ESM.xls]

## Sheet: Sheet1
Supplementary Data 2 RNA-seq QC metrics per sample.
Library_ID	Sample_ID	Plate_position	Cell_type	Individual_ID	Sequenced_reads_passFilter	Percent_mapped	Percent_uniquelyMapped	Percent_duplication	Passed_QC
1369A01_Source_Sample_32__daB__IGPR999_	daB_IGPR999_32	1369A01	daB	IGPR999	6734299	74.5079	66.4881	21.1	1
1369A02_Source_Sample_87__IGTB187_NK_rep2_	NK_IGTB187_87	1369A02	NK	IGTB187	6966652	75.4755	67.8772	24.1	1
1369A03_Source_Sample_74__CD4__IGTB187_	CD4_IGTB187_74	1369A03	CD4	IGTB187	6290900	71.9866	59.172	27.4	1
1369A04_Source_Sample_45__CD4__IGTB107_	CD4_IGTB107_45	1369A04	CD4	IGTB107	6762368	71.9406	62.8247	24.6	1
1369A05_Source_Sample_58__CD8__IGTB430_	CD8_IGTB430_58	1369A05	CD8	IGTB430	6848643	73.053	63.1175	26.2	1
1369A06_Source_Sample_84__IGTB187_NKT_rep2_381_cells_	NKT_IGTB187_84	1369A06	NKT	IGTB187	6470700	73.4508	63.9159	24.1	1
1369A07_Source_Sample_4__VD2__IGTB627_	Vd2_IGTB627_4	1369A07	Vd2	IGTB627	7195615	72.8174	60.6449	27.7	1
1369A08_Source_Sample_13__CD4__IGTB627_	CD4_IGTB627_13	1369A08	CD4	IGTB627	6714954	73.539	66.0127	22.6	1
1369A09_Source_Sample_90__IGTB187_CD4_rep2_	CD4_IGTB187_90	1369A09	CD4	IGTB187	5527568	73.5834	66.8654	19.8	1
1369A10_Source_Sapmle_88__IGTB187_MAIT_rep2_	MAIT_IGTB187_88	1369A10	MAIT	IGTB187	5952093	72.3948	60.7126	29.7	0
1369A11_Source_Sample_1__NKT__IGTB627_	NKT_IGTB627_1	1369A11	NKT	IGTB627	6502005	73.6848	64.3076	25.4	1
1369A12_Source_Sample_21__NK__IGPR999_	NK_IGPR999_21	1369A12	NK	IGPR999	8984864	76.595	69.2339	24.2	1
1369B01_Source_Sample_43__CD8__IGTB107_	CD8_IGTB107_43	1369B01	CD8	IGTB107	8276163	74.3971	64.6479	25.4	1
1369B02_Source_Sample_53__NK__IGTB430_	NK_IGTB430_53	1369B02	NK	IGTB430	6143847	75.4688	68.8207	20.8	1
1369B03_Source_Sample_34__NKT__IGTB107_	NKT_IGTB107_34	1369B03	NKT	IGTB107	5377104	73.6171	63.7004	23.9	1
1369B04_Source_Sample_47__NKT__IGTB430_	NKT_IGTB430_47	1369B04	NKT	IGTB430	5447849	73.4965	65.3314	21	1
1369B05_Source_Sample_71__NK__IGTB187_	NK_IGTB187_71	1369B05	NK	IGTB187	7958434	75.423	67.5895	24.7	1
1369B06_Source_Sample_16__NKT__IGPR999_	NKT_IGPR999_16	1369B06	NKT	IGPR999	4314752	75.3264	68.8659	20.1	1
1369B07_Source_Sample_33__NKT__IGTB107_	NKT_IGTB107_33	1369B07	NKT	IGTB107	6440336	73.593	65.2295	23.8	1
1369B09_Source_Sample_7__NK__IGTB627_	NK_IGTB627_7	1369B09	NK	IGTB627	2661082	74.4707	68.4635	15	0
1369B10_Source_Sample_2__NKT__IGTB627_	NKT_IGTB627_2	1369B10	NKT	IGTB627	6337022	73.5761	61.8564	26.3	1
1369B11_Source_Sample_22__NK__IGPR999_	NK_IGPR999_22	1369B11	NK	IGPR999	6104312	75.1947	67.6856	22.4	1
1369C01_Source_Sample_56__MAIT__IGTB430_	MAIT_IGTB430_56	1369C01	MAIT	IGTB430	6642584	73.5518	62.9602	25.1	1
1369C02_Source_Sample_78__IGTB615_VD2_rep2_	Vd2_IGTB615_78	1369C02	Vd2	IGTB615	8379110	73.8695	59.7011	31.1	1
1369C03_Source_Sample_11__CD8__IGTB627_	CD8_IGTB627_11	1369C03	CD8	IGTB627	7593891	73.2643	65.6938	23.1	1
1369C04_Source_Sample_82__IGTB615_CD8_rep2_	CD8_IGTB615_82	1369C04	CD8	IGTB615	5814372	72.7169	64.8713	21.5	1
1369C05_Source_Sample_40__NK__IGTB107_	NK_IGTB107_40	1369C05	NK	IGTB107	8046505	75.111	67.8065	23.5	1
1369C06_Source_Sample_3__VD2__IGTB627_	Vd2_IGTB627_3	1369C06	Vd2	IGTB627	6257177	73.1798	65.8045	22	1
1369C09_Source_Sample_24__MAIT__IGPR999_	MAIT_IGPR999_24	1369C09	MAIT	IGPR999	4637194	73.865	66.3443	19	1
1369C10_Source_Sample_27__CD4__IGPR999_	CD4_IGPR999_27	1369C10	CD4	IGPR999	6009024	73.4178	65.3673	22.3	1
1369C11_Source_Sample_6__VD1__IGTB627_	Vd1_IGTB627_6	1369C11	Vd1	IGTB627	6185137	73.0379	63.6441	25	1
1369C12_Source_Sample_59__CD4__IGTB430_	CD4_IGTB430_59	1369C12	CD4	IGTB430	6819649	73.7377	65.2339	24.7	1
1369D01_Source_Sample_14__CD4__IGTB627_	CD4_IGTB627_14	1369D01	CD4	IGTB627	4762281	71.6525	61.82	21.3	1
1369D02_Source_Sample_31__daB__IGPR999_	daB_IGPR999_31	1369D02	daB	IGPR999	6068849	74.1655	65.7091	21.3	1
1369D03_Source_Sample_26__CD8__IGPR999_	CD8_IGPR999_26	1369D03	CD8	IGPR999	5088144	74.3043	66.3397	20.3	1
1369D04_Source_Sample_9__MAIT__IGTB627_	MAIT_IGTB627_9	1369D04	MAIT	IGTB627	4940184	72.3212	63.9259	20.8	1
1369D05_Source_Sample_10__MAIT__IGTB627_	MAIT_IGTB627_10	1369D05	MAIT	IGTB627	4572360	73.8717	66.7667	19.9	1
1369D06_Source_Sample_20__Vd1__IGPR999_	Vd1_IGPR999_20	1369D06	Vd1	IGPR999	5223200	74.7507	67.7804	19.1	1
1369D07_Source_Sample_19__Vd1__IGPR999_	Vd1_IGPR999_19	1369D07	Vd1	IGPR999	4785904	74.7665	66.8211	20.1	1
1369D08_Source_Sample_66__CD8__IGTB615_	CD8_IGTB615_66	1369D08	CD8	IGTB615	3500693	72.2888	63.2054	20.2	0
1369D09_Source_Sample_38__Vd1__IGTB107_	Vd1_IGTB107_38	1369D09	Vd1	IGTB107	1705807	71.5687	63.6059	13.3	0
1369D10_Source_Sample_29__Vd3__IGPR999_	Vd3_IGPR999_29	1369D10	Vd3	IGPR999	4258667	73.4852	65.7059	18.2	1
1369D11_Source_Sample_64__NK__IGTB615_	NK_IGTB615_64	1369D11	NK	IGTB615	4724381	73.464	66.1784	18.7	1
1369D12_Source_Sample_63__Vd1__IGTB615_	Vd1_IGTB615_63	1369D12	Vd1	IGTB615	3795061	72.7379	60.4145	22.7	0
1369E01_Source_Sample_52__Vd1__IGTB430_	Vd1_IGTB430_52	13690	Vd1	IGTB430	7027528	72.5105	63.2526	24.6	1
1369E02_Source_Sample_37__Vd1__IGTB107_	Vd1_IGTB107_37	136900	Vd1	IGTB107	7340744	73.9481	64.893	24.5	1
1369E03_Source_Sample_5__Vd1__IGTB627_	Vd1_IGTB627_5	1369000	Vd1	IGTB627	6237594	73.6072	64.425	24.6	1
1369E04_Source_Sample_70__Vd1__IGTB187_	Vd1_IGTB187_70	13690000	Vd1	IGTB187	6527940	73.3149	65.7633	21.4	1
1369E06_Source_Sample_79__IGTB615_Vd1_rep2_	Vd1_IGTB615_79	1369000000	Vd1	IGTB615	6988531	74.0661	66.6591	21.8	1
1369E07_Source_Sample_36__Vd2_IGTB107_	Vd2_IGTB107_36	13690000000	Vd2	IGTB107	7861696	74.9028	67.5159	22.1	1
1369E08_Source_Sample_89__IGTB187_CD8_rep2_	CD8_IGTB187_89	136900000000	CD8	IGTB187	6041380	73.6457	65.1249	21.4	1
1369E09_Source_Sample_48__NKT__IGTB430_	NKT_IGTB430_48	1369000000000	NKT	IGTB430	4002915	73.9236	66.2181	17.2	1
1369E10_Source_Sample_18__Vd2__IGPR999_	Vd2_IGPR999_18	13690000000000	Vd2	IGPR999	5597857	76.1979	70.2497	17.9	1
1369E11_Source_Sample_41__MAIT__IGTB107_	MAIT_IGTB107_41	136900000000000	MAIT	IGTB107	5322778	72.614	64.2577	21.7	1
1369E12_Source_Sample_72__MAIT__IGTB187_	MAIT_IGTB187_72	1.369e+15	MAIT	IGTB187	7339735	74.1973	64.7645	25.1	1
1369F01_Source_Sample_28__CD4__IGPR999_	CD4_IGPR999_28	1369F01	CD4	IGPR999	7794096	73.1489	61.1903	28.3	1
1369F02_Source_Samle_83__IGTB615_CD4_	CD4_IGTB615_83	1369F02	CD4	IGTB615	7623598	73.6831	63.1474	26.6	1
1369F03_Source_Sample_44__CD8__IGTB107_	CD8_IGTB107_44	1369F03	CD8	IGTB107	8110999	74.4458	64.9982	25.8	1
1369F04_Source_Sample_62__Vd2__IGTB615_	Vd2_IGTB615_62	1369F04	Vd2	IGTB615	6497434	72.6837	65.139	21.3	1
1369F05_Source_Sample_61__NKT__IGTB615_	NKT_IGTB615_61	1369F05	NKT	IGTB615	10116849	75.2737	67.2758	24.8	1
1369F06_Source_Sample_39__NK__IGTB107_	NK_IGTB107_39	1369F06	NK	IGTB107	7835677	75.0662	68.4692	21.4	1
1369F08_Source_Sample_25__CD8__IGPR999_	CD8_IGPR999_25	1369F08	CD8	IGPR999	5532280	73.8637	66.5962	20.3	1
1369F09_Source_Sample_30__Vd3__IGPR999_	Vd3_IGPR999_30	1369F09	Vd3	IGPR999	4040933	75.1753	68.7842	15.5	1
1369F10_Source_Sample_68__NKT__IGTB187_	NKT_IGTB187_68	1369F10	NKT	IGTB187	5746210	73.6786	64.975	22.9	1
1369F11_Source_Sample_85__IGTB187_Vd2_rep2_	Vd2_IGTB187_85	1369F11	Vd2	IGTB187	6881026	74.8478	67.1316	23.4	1
1369F12_Source_Sample_23__MAIT__IGPR999_	MAIT_IGPR999_23	1369F12	MAIT	IGPR999	11533006	73.3491	63.9509	25	1
1369G01_Source_Sample_57__CD8__IGTB430_	CD8_IGTB430_57	1369G01	CD8	IGTB430	7790872	73.2646	65.0125	23.7	1
1369G02_Source_Sample_55__MAIT__IGTB430_	MAIT_IGTB430_55	1369G02	MAIT	IGTB430	6187675	73.4546	65.6371	21.9	1
1369G03_Source_Sample_67__CD4__IGTB615_	CD4_IGTB615_67	1369G03	CD4	IGTB615	7125539	72.5282	61.0057	28.3	1
1369G04_Source_Sample_60__CD4__IGTB430_	CD4_IGTB430_60	1369G04	CD4	IGTB430	5525705	71.6268	63.9215	20.7	1
1369G05_Source_Sample_12__CD8__IGTB627_	CD8_IGTB627_12	1369G05	CD8	IGTB627	8751825	73.9576	64.3486	27.1	1
1369G06_Source_Sample_15__NKT__IGPR999_	NKT_IGPR999_15	1369G06	NKT	IGPR999	7316778	73.65	64.7151	24.5	1
1369G07_Source_Sample_81__IGTB615_MAIT_rep2_	MAIT_IGTB615_81	1369G07	MAIT	IGTB615	6179709	74.0792	65.3616	22.7	1
1369G08_Source_Sample_86__IGTB187_Vd1_rep2_	Vd1_IGTB187_86	1369G08	Vd1	IGTB187	6811767	74.7784	67.089	21.4	1
1369G09_Source_Sample_69__Vd2__IGTB187_	Vd2_IGTB187_69	1369G09	Vd2	IGTB187	6481751	74.9991	66.1198	23.4	1
1369G11_Source_Sample_35__Vd2__IGTB107_	Vd2_IGTB107_35	1369G11	Vd2	IGTB107	4871880	71.5643	64.2977	21.2	1
1369G12_Source_Sample_46__CD4__IGTB107_	CD4_IGTB107_46	1369G12	CD4	IGTB107	7504947	72.7791	64.3052	25.6	1
1369H01_Source_Sample_49__Vd2__IGTB430_	Vd2_IGTB430_49	1369H01	Vd2	IGTB430	10708268	75.8188	66.5964	26.6	1
1369H02_Source_Sample_65__MAIT__IGTB615_	MAIT_IGTB615_65	1369H02	MAIT	IGTB615	5669121	73.8962	66.3036	20.9	1
1369H03_Source_Sample_54__NK__IGTB430_	NK_IGTB430_54	1369H03	NK	IGTB430	6233764	74.2332	66.6818	23	1
1369H04_Source_Sample_42__MAIT__IGTB107_	MAIT_IGTB107_42	1369H04	MAIT	IGTB107	7021692	73.2064	62.6866	26.8	1
1369H05_Source_Sample_8__NK__IGTB627_	NK_IGTB627_8	1369H05	NK	IGTB627	8075678	74.5254	66.5622	24.9	1
1369H06_Source_Sample_77__IGTB615_NKT_rep2_	NKT_IGTB615_77	1369H06	NKT	IGTB615	7198388	74.8883	66.9633	22.5	1
1369H07_Source_Sample_80__IGTB615_NK_rep2_	NK_IGTB615_80	1369H07	NK	IGTB615	6609084	75.4167	66.6241	22.8	1
1369H08_Source_Sample_17__Vd2__IGPR999_	Vd2_IGPR999_17	1369H08	Vd2	IGPR999	6404532	75.5736	68.1037	20.9	1
1369H09_Source_Sample_50__Vd2__IGTB430_	Vd2_IGTB430_50	1369H09	Vd2	IGTB430	6861363	75.3079	67.4452	22.4	1
1369H11_Source_Sample_73__CD8__IGTB187_	CD8_IGTB187_73	1369H11	CD8	IGTB187	6918629	73.6645	63.3458	25.8	1
1369H12_Source_Sample_51__Vd1__IGTB430_	Vd1_IGTB430_51	1369H12	Vd1	IGTB430	7269060	75.1083	66.8185	24.5	1
