# Supplementary material for: Lymphocyte innateness defined by transcriptional states reflects a balance between proliferation and effector functions
Source: Nat Commun. 2019 Feb 8;10:687. doi: 10.1038/s41467-019-08604-4 (PMC6368609; doi:10.1038/s41467-019-08604-4)
Supplement: Supplementary file 6 — Supplementary Data 3 [file 41467_2019_8604_MOESM6_ESM.xls]

## Sheet: Sheet1
Supplementary Data 3 Results of gene expression associations with innateness gradient in low input RNA-seq.
GENE_ID	GENE_NAME	GENE_TYPE	InnatenessLevel_(Beta)	StdErr	Tvalue	Chisq	Pvalue	CalledSignificant
ENSG00000186469.8	GNG2	protein_coding	0.290559	0.0143346	20.2698	140.382	2.19652e-32	1
ENSG00000234745.9	HLA-B	protein_coding	0.21301	0.0104475	20.3887	138.881	4.67563e-32	1
ENSG00000101474.11	APMAP	protein_coding	0.468801	0.0235865	19.8758	134.85	3.55999e-31	1
ENSG00000163564.14	PYHIN1	protein_coding	0.302914	0.0157436	19.2404	131.07	2.39022e-30	1
ENSG00000197057.8	DTHD1	protein_coding	0.639175	0.0340497	18.7718	127.771	1.25981e-29	1
ENSG00000073861.2	TBX21	protein_coding	0.521939	0.0283709	18.397	126.474	2.42162e-29	1
ENSG00000254772.9	EEF1G	protein_coding	-0.185969	0.0107175	-17.3519	123.995	8.4475e-29	1
ENSG00000140563.14	MCTP2	protein_coding	0.512244	0.0292016	17.5416	121.929	2.39274e-28	1
ENSG00000211795.3	TRAV8-6	TR_V_gene	-0.877915	0.0504487	-17.4021	121.353	3.19911e-28	1
ENSG00000122862.4	SRGN	protein_coding	0.413522	0.0237518	17.4101	120.347	5.31157e-28	1
ENSG00000104408.9	EIF3E	protein_coding	-0.219666	0.0128818	-17.0525	117.504	2.22676e-27	1
ENSG00000211788.2	TRAV13-1	TR_V_gene	-1.07779	0.0651942	-16.532	117.415	2.3289e-27	1
ENSG00000063177.12	RPL18	protein_coding	-0.150603	0.00888488	-16.9504	117.249	2.53255e-27	1
ENSG00000110700.6	RPS13	protein_coding	-0.125988	0.00743177	-16.9526	116.553	3.59645e-27	1
ENSG00000000938.12	FGR	protein_coding	0.994169	0.0587904	16.9104	115.608	5.79316e-27	1
ENSG00000083845.8	RPS5	protein_coding	-0.154006	0.00934355	-16.4826	113.66	1.54694e-26	1
ENSG00000211825.1	TRDJ1	TR_J_gene	1.89421	0.118857	15.937	113.654	1.55176e-26	1
ENSG00000117602.11	RCAN3	protein_coding	-0.603099	0.0369419	-16.3256	113.196	1.95438e-26	1
ENSG00000198804.2	MT-CO1	protein_coding	0.199551	0.012336	16.1763	110.991	5.94492e-26	1
ENSG00000211787.1	TRAV8-3	TR_V_gene	-1.17631	0.075559	-15.5682	110.432	7.88058e-26	1
ENSG00000002586.18	CD99	protein_coding	0.198914	0.0124296	16.0032	109.606	1.19541e-25	1
ENSG00000167851.13	CD300A	protein_coding	0.612406	0.0385903	15.8694	109.371	1.34575e-25	1
ENSG00000114942.13	EEF1B2	protein_coding	-0.183341	0.0115414	-15.8855	109.353	1.35831e-25	1
ENSG00000204387.12	C6orf48	protein_coding	-0.254655	0.0161425	-15.7754	108.499	2.08991e-25	1
ENSG00000211786.3	TRAV8-2	TR_V_gene	-0.795541	0.0510229	-15.5919	108.243	2.37754e-25	1
ENSG00000139433.9	GLTP	protein_coding	0.233378	0.0153103	15.2432	107.628	3.24282e-25	1
ENSG00000211772.9	TRBC2	TR_C_gene	-0.320769	0.0207254	-15.4771	107.339	3.75216e-25	1
ENSG00000172543.7	CTSW	protein_coding	0.331891	0.0212107	15.6473	107.316	3.79491e-25	1
ENSG00000142676.12	RPL11	protein_coding	-0.130883	0.00840182	-15.5779	107.009	4.43064e-25	1
ENSG00000111716.12	LDHB	protein_coding	-0.392673	0.0257167	-15.2692	106.853	4.79399e-25	1
ENSG00000170889.13	RPS9	protein_coding	-0.155476	0.0100646	-15.4479	106.561	5.55446e-25	1
ENSG00000171476.21	HOPX	protein_coding	0.652042	0.0427074	15.2676	106.037	7.23871e-25	1
ENSG00000204525.15	HLA-C	protein_coding	0.20421	0.013296	15.3587	105.675	8.68769e-25	1
ENSG00000211785.1	TRAV12-1	TR_V_gene	-1.14011	0.0751274	-15.1757	105.604	9.00553e-25	1
ENSG00000160255.16	ITGB2	protein_coding	0.29509	0.0191215	15.4324	105.208	1.09968e-24	1
ENSG00000169583.12	CLIC3	protein_coding	0.952468	0.0625267	15.233	104.774	1.36907e-24	1
ENSG00000275302.1	CCL4	protein_coding	1.07622	0.0709597	15.1666	104.111	1.91317e-24	1
ENSG00000211797.2	TRAV17	TR_V_gene	-0.835793	0.0561195	-14.8931	103.858	2.17387e-24	1
ENSG00000171101.13	SIGLEC17P	transcribed_unprocessed_pseudogene	0.622226	0.0423961	14.6765	103.828	2.20693e-24	1
ENSG00000117560.7	FASLG	protein_coding	0.571684	0.0378176	15.1169	103.11	3.17098e-24	1
ENSG00000211721.2	TRBV6-5	TR_V_gene	-1.01533	0.0690382	-14.7067	103.056	3.25877e-24	1
ENSG00000139370.10	SLC15A4	protein_coding	0.375967	0.0252416	14.8947	102.259	4.87238e-24	1
ENSG00000272908.1	RP11-121A8.1	lincRNA	0.448692	0.0307299	14.6012	101.889	5.87272e-24	1
ENSG00000189067.12	LITAF	protein_coding	0.234267	0.0157884	14.8379	101.778	6.21156e-24	1
ENSG00000187109.13	NAP1L1	protein_coding	-0.202735	0.013677	-14.8231	101.655	6.61006e-24	1
ENSG00000100027.14	YPEL1	protein_coding	0.282552	0.0196968	14.3451	101.299	7.90771e-24	1
ENSG00000116251.9	RPL22	protein_coding	-0.252752	0.0172818	-14.6254	101.174	8.4247e-24	1
ENSG00000142546.13	NOSIP	protein_coding	-0.35921	0.0243675	-14.7414	101.162	8.47486e-24	1
ENSG00000170962.12	PDGFD	protein_coding	0.587878	0.0394207	14.9129	101.089	8.79623e-24	1
ENSG00000147065.16	MSN	protein_coding	0.23982	0.0165603	14.4816	100.078	1.4652e-23	1
ENSG00000144713.12	RPL32	protein_coding	-0.177931	0.0123096	-14.4547	99.3437	2.12276e-23	1
ENSG00000176928.5	GCNT4	protein_coding	-0.329829	0.0226465	-14.5643	99.2736	2.19917e-23	1
ENSG00000155629.14	PIK3AP1	protein_coding	0.493578	0.0340529	14.4944	99.178	2.30795e-23	1
ENSG00000023445.13	BIRC3	protein_coding	-0.263386	0.0187093	-14.0778	99.1635	2.32492e-23	1
ENSG00000141576.14	RNF157	protein_coding	-0.424131	0.0293485	-14.4515	98.8596	2.71047e-23	1
ENSG00000115523.16	GNLY	protein_coding	1.09714	0.0759257	14.4502	98.6013	3.08823e-23	1
ENSG00000011600.11	TYROBP	protein_coding	1.23743	0.088476	13.986	98.4259	3.37413e-23	1
ENSG00000167106.11	FAM102A	protein_coding	-0.644885	0.0461874	-13.9624	98.2356	3.71448e-23	1
ENSG00000211793.2	TRAV9-2	TR_V_gene	-0.927501	0.0666203	-13.9222	97.912	4.37396e-23	1
ENSG00000211780.3	TRAV6	TR_V_gene	-0.696349	0.0496012	-14.039	97.7255	4.80601e-23	1
ENSG00000159674.11	SPON2	protein_coding	0.677579	0.0477036	14.2039	97.0004	6.93147e-23	1
ENSG00000150991.14	UBC	protein_coding	0.189169	0.0133069	14.2159	96.9477	7.1182e-23	1
ENSG00000116667.12	C1orf21	protein_coding	0.654496	0.0460074	14.2259	96.6149	8.42135e-23	1
ENSG00000213719.8	CLIC1	protein_coding	0.300957	0.0211144	14.2537	96.5986	8.49099e-23	1
ENSG00000069702.10	TGFBR3	protein_coding	0.506147	0.0355089	14.2541	96.5847	8.55086e-23	1
ENSG00000211746.3	TRBV19	TR_V_gene	-0.901254	0.0655676	-13.7454	96.4829	9.00178e-23	1
ENSG00000134539.16	KLRD1	protein_coding	0.661912	0.0469465	14.0993	95.7894	1.2778e-22	1
ENSG00000065357.19	DGKA	protein_coding	-0.291736	0.0211965	-13.7634	95.7247	1.32026e-22	1
ENSG00000180644.6	PRF1	protein_coding	0.954242	0.0678336	14.0674	95.251	1.67712e-22	1
ENSG00000107968.9	MAP3K8	protein_coding	0.673649	0.0484414	13.9065	94.9393	1.96315e-22	1
ENSG00000115956.9	PLEK	protein_coding	0.740678	0.0528551	14.0134	94.8535	2.05006e-22	1
ENSG00000171596.6	NMUR1	protein_coding	0.528389	0.0381074	13.8658	94.5384	2.4039e-22	1
ENSG00000197540.7	GZMM	protein_coding	0.34144	0.024796	13.77	93.9587	3.22182e-22	1
ENSG00000117281.15	CD160	protein_coding	0.735467	0.0530392	13.8665	93.8775	3.35674e-22	1
ENSG00000048028.11	USP28	protein_coding	0.438508	0.0316332	13.8623	93.8551	3.39492e-22	1
ENSG00000136997.15	MYC	protein_coding	-0.627643	0.0456405	-13.7519	93.6578	3.75072e-22	1
ENSG00000005844.17	ITGAL	protein_coding	0.190524	0.0138038	13.8023	93.3266	4.43398e-22	1
ENSG00000162244.10	RPL29	protein_coding	-0.101492	0.00744507	-13.6321	93.236	4.64163e-22	1
ENSG00000211796.1	TRAV16	TR_V_gene	-0.897673	0.0674243	-13.3138	92.962	5.33088e-22	1
ENSG00000142937.11	RPS8	protein_coding	-0.133743	0.00983465	-13.5992	92.5994	6.40279e-22	1
ENSG00000108798.8	ABI3	protein_coding	0.510015	0.0372003	13.71	92.5919	6.42709e-22	1
ENSG00000077984.5	CST7	protein_coding	0.769075	0.0566729	13.5704	92.5393	6.59994e-22	1
ENSG00000073350.13	LLGL2	protein_coding	0.294644	0.0216205	13.628	92.2795	7.52588e-22	1
ENSG00000100453.12	GZMB	protein_coding	1.33129	0.0979949	13.5852	92.101	8.23628e-22	1
ENSG00000246223.8	LINC01550	lincRNA	-0.218696	0.0165574	-13.2084	92.0953	8.26012e-22	1
ENSG00000100385.13	IL2RB	protein_coding	0.548326	0.0415341	13.2018	92.0413	8.48864e-22	1
ENSG00000211776.2	TRAV2	TR_V_gene	-0.862116	0.0654873	-13.1646	91.7348	9.91057e-22	1
ENSG00000164483.16	SAMD3	protein_coding	0.316638	0.0233785	13.544	91.235	1.27581e-21	1
ENSG00000180817.11	PPA1	protein_coding	-0.195983	0.0145975	-13.4258	91.2103	1.29184e-21	1
ENSG00000155366.16	RHOC	protein_coding	0.540745	0.0404114	13.381	91.0291	1.41574e-21	1
ENSG00000196968.10	FUT11	protein_coding	0.246247	0.0182455	13.4963	90.9234	1.49346e-21	1
ENSG00000180739.13	S1PR5	protein_coding	0.775398	0.0578766	13.3974	90.6452	1.71886e-21	1
ENSG00000211734.3	TRBV5-1	TR_V_gene	-0.808572	0.0621383	-13.0125	90.4776	1.8708e-21	1
ENSG00000136986.9	DERL1	protein_coding	0.212233	0.0160371	13.2339	90.3397	2.00586e-21	1
ENSG00000282939.1	TRBV7-2	TR_V_gene	-0.92603	0.0713804	-12.9732	90.1522	2.20527e-21	1
ENSG00000181163.13	NPM1	protein_coding	-0.172292	0.0129251	-13.33	90.0358	2.33885e-21	1
ENSG00000001561.6	ENPP4	protein_coding	0.35265	0.0263715	13.3724	89.9938	2.3891e-21	1
ENSG00000081059.19	TCF7	protein_coding	-0.384844	0.0296299	-12.9884	89.9636	2.42583e-21	1
ENSG00000152495.10	CAMK4	protein_coding	-0.807248	0.0624315	-12.9301	89.7954	2.6411e-21	1
ENSG00000189319.13	FAM53B	protein_coding	0.28844	0.0217861	13.2396	89.6093	2.90156e-21	1
ENSG00000101842.13	VSIG1	protein_coding	-0.414771	0.0312451	-13.2747	89.5834	2.93983e-21	1
ENSG00000140511.11	HAPLN3	protein_coding	-0.491585	0.0382084	-12.8659	89.2616	3.45908e-21	1
ENSG00000211794.3	TRAV12-3	TR_V_gene	-0.97641	0.0758924	-12.8657	89.2602	3.46156e-21	1
ENSG00000132359.13	RAP1GAP2	protein_coding	0.421134	0.031818	13.2357	89.2476	3.48358e-21	1
ENSG00000148175.12	STOM	protein_coding	0.360326	0.0270732	13.3093	89.1175	3.72039e-21	1
ENSG00000239713.7	APOBEC3G	protein_coding	0.383874	0.028984	13.2444	89.0329	3.88302e-21	1
ENSG00000170315.13	UBB	protein_coding	0.244197	0.018521	13.1848	88.7782	4.41646e-21	1
ENSG00000109861.15	CTSC	protein_coding	0.279783	0.0212107	13.1906	88.5606	4.93021e-21	1
ENSG00000142634.12	EFHD2	protein_coding	0.488872	0.0370618	13.1907	88.5291	5.00924e-21	1
ENSG00000181350.11	LRRC75A	protein_coding	-0.219776	0.016785	-13.0936	88.068	6.32424e-21	1
ENSG00000142347.16	MYO1F	protein_coding	0.271569	0.0205729	13.2003	88.0562	6.3622e-21	1
ENSG00000132718.8	SYT11	protein_coding	0.258819	0.0197111	13.1306	88.0543	6.36807e-21	1
ENSG00000206503.11	HLA-A	protein_coding	0.162943	0.0125078	13.0274	87.8207	7.16652e-21	1
ENSG00000158006.13	PAFAH2	protein_coding	0.283187	0.0218748	12.9458	87.1791	9.91233e-21	1
ENSG00000089775.11	ZBTB25	protein_coding	-0.165514	0.0126985	-13.0341	86.9322	1.12308e-20	1
ENSG00000237702.2	TRBV3-1	TR_V_gene	-0.892334	0.0708987	-12.586	86.9264	1.12635e-20	1
ENSG00000138835.22	RGS3	protein_coding	0.421682	0.0325218	12.9661	86.7589	1.22594e-20	1
ENSG00000244509.3	APOBEC3C	protein_coding	0.272842	0.0210437	12.9655	86.7588	1.22597e-20	1
ENSG00000168229.3	PTGDR	protein_coding	0.659079	0.0509047	12.9473	86.7578	1.22656e-20	1
ENSG00000231925.11	TAPBP	protein_coding	0.128588	0.00995558	12.9162	86.6155	1.31812e-20	1
ENSG00000172460.14	PRSS30P	unitary_pseudogene	0.637394	0.0494939	12.8782	86.4975	1.39916e-20	1
ENSG00000120915.13	EPHX2	protein_coding	-0.35835	0.0282138	-12.7012	86.1785	1.64407e-20	1
ENSG00000169508.6	GPR183	protein_coding	-0.401996	0.0314895	-12.7661	86.0782	1.72962e-20	1
ENSG00000002834.17	LASP1	protein_coding	0.19596	0.0152297	12.8669	85.9874	1.81082e-20	1
ENSG00000026751.16	SLAMF7	protein_coding	0.684727	0.0532727	12.8532	85.7472	2.04469e-20	1
ENSG00000197958.12	RPL12	protein_coding	-0.142598	0.0111709	-12.7652	85.6238	2.17641e-20	1
ENSG00000277734.5	TRAC	TR_C_gene	-0.673255	0.0531986	-12.6555	85.5438	2.26627e-20	1
ENSG00000169896.16	ITGAM	protein_coding	0.686389	0.0549689	12.4868	85.5265	2.28615e-20	1
ENSG00000130255.12	RPL36	protein_coding	-0.25334	0.0200282	-12.6491	85.389	2.45076e-20	1
ENSG00000186854.10	TRABD2A	protein_coding	-0.550466	0.0444566	-12.3821	85.2136	2.67807e-20	1
ENSG00000218175.2	AC016739.2	processed_pseudogene	-0.180526	0.0143508	-12.5795	84.72	3.43751e-20	1
ENSG00000163682.15	RPL9	protein_coding	-0.0954132	0.00754853	-12.64	84.6602	3.54309e-20	1
ENSG00000231500.6	RPS18	protein_coding	-0.121324	0.00964048	-12.5848	84.5043	3.83377e-20	1
ENSG00000089060.11	SLC8B1	protein_coding	-0.285042	0.0232005	-12.2861	84.4038	4.03378e-20	1
ENSG00000124614.13	RPS10	protein_coding	-0.132467	0.01055	-12.5561	84.307	4.23619e-20	1
ENSG00000100030.14	MAPK1	protein_coding	0.362653	0.0292585	12.3948	84.0358	4.859e-20	1
ENSG00000197880.8	MDS2	protein_coding	-0.571001	0.0466487	-12.2405	84.0187	4.90122e-20	1
ENSG00000211689.7	TRGC1	TR_C_gene	0.775087	0.0625303	12.3954	83.9394	5.10184e-20	1
ENSG00000143185.3	XCL2	protein_coding	0.973189	0.0795683	12.2309	83.9374	5.10679e-20	1
ENSG00000154814.13	OXNAD1	protein_coding	-0.317739	0.0252275	-12.5949	83.8074	5.45395e-20	1
ENSG00000205268.10	PDE7A	protein_coding	-0.256458	0.020466	-12.5309	83.7771	5.53814e-20	1
ENSG00000100100.12	PIK3IP1	protein_coding	-0.341311	0.0271704	-12.5619	83.4884	6.40923e-20	1
ENSG00000028137.16	TNFRSF1B	protein_coding	0.238103	0.0191423	12.4386	83.4192	6.63729e-20	1
ENSG00000181896.11	ZNF101	protein_coding	-0.170627	0.0135988	-12.5472	83.4006	6.70029e-20	1
ENSG00000211747.3	TRBV20-1	TR_V_gene	-1.1398	0.0936958	-12.1649	83.3792	6.77324e-20	1
ENSG00000146433.8	TMEM181	protein_coding	0.183077	0.0148333	12.3423	83.2519	7.22349e-20	1
ENSG00000007237.18	GAS7	protein_coding	0.452867	0.0372751	12.1493	83.2473	7.24048e-20	1
ENSG00000275791.1	TRBV10-3	TR_V_gene	-0.843855	0.0695109	-12.1399	83.1675	7.53863e-20	1
ENSG00000104490.17	NCALD	protein_coding	0.264371	0.0214043	12.3513	83.1183	7.72882e-20	1
ENSG00000150687.11	PRSS23	protein_coding	0.501837	0.0402403	12.471	83.0591	7.96367e-20	1
ENSG00000167633.17	KIR3DL1	protein_coding	0.808944	0.0646623	12.5103	82.7615	9.25773e-20	1
ENSG00000159618.15	ADGRG5	protein_coding	0.533446	0.0428058	12.462	82.6939	9.57979e-20	1
ENSG00000135404.11	CD63	protein_coding	0.420161	0.0338246	12.4218	82.6892	9.60267e-20	1
ENSG00000226660.2	TRBV2	TR_V_gene	-0.86853	0.0710773	-12.2195	82.6588	9.75136e-20	1
ENSG00000203747.9	FCGR3A	protein_coding	1.21875	0.0988708	12.3267	82.2918	1.17409e-19	1
ENSG00000117280.12	RAB29	protein_coding	0.148591	0.0119849	12.3982	82.233	1.20955e-19	1
ENSG00000170074.19	FAM153A	protein_coding	-0.475955	0.038607	-12.3282	81.7595	1.53697e-19	1
ENSG00000221963.5	APOL6	protein_coding	0.129112	0.0105041	12.2916	81.7012	1.58299e-19	1
ENSG00000145425.9	RPS3A	protein_coding	-0.0926661	0.00761649	-12.1665	81.3108	1.92872e-19	1
ENSG00000188846.13	RPL14	protein_coding	-0.138078	0.0113632	-12.1514	81.2679	1.97105e-19	1
ENSG00000068028.17	RASSF1	protein_coding	0.379001	0.0314202	12.0623	81.1691	2.07207e-19	1
ENSG00000174444.14	RPL4	protein_coding	-0.096848	0.00800823	-12.0936	80.8116	2.483e-19	1
ENSG00000102096.9	PIM2	protein_coding	-0.237225	0.0196568	-12.0684	80.3456	3.14325e-19	1
ENSG00000021762.19	OSBPL5	protein_coding	0.617689	0.0510132	12.1084	80.3077	3.20424e-19	1
ENSG00000112667.12	DNPH1	protein_coding	-0.391271	0.0327455	-11.9489	80.1325	3.50125e-19	1
ENSG00000186468.12	RPS23	protein_coding	-0.0994821	0.00828138	-12.0127	79.9929	3.75749e-19	1
ENSG00000067064.10	IDI1	protein_coding	0.265802	0.0221687	11.99	79.8278	4.08496e-19	1
ENSG00000172081.13	MOB3A	protein_coding	0.186964	0.0154901	12.0699	79.8203	4.10057e-19	1
ENSG00000159445.12	THEM4	protein_coding	-0.255704	0.0213401	-11.9823	79.5731	4.64702e-19	1
ENSG00000109452.12	INPP4B	protein_coding	-0.54962	0.0469255	-11.7126	79.5284	4.75342e-19	1
ENSG00000197860.9	SGTB	protein_coding	-0.248962	0.0206928	-12.0313	79.441	4.9685e-19	1
ENSG00000122223.12	CD244	protein_coding	0.531827	0.0441638	12.0422	79.4316	4.9922e-19	1
ENSG00000145649.7	GZMA	protein_coding	0.70999	0.0590373	12.0261	79.3847	5.11211e-19	1
ENSG00000090554.12	FLT3LG	protein_coding	-0.274361	0.0233888	-11.7305	79.1124	5.86758e-19	1
ENSG00000211799.3	TRAV19	TR_V_gene	-0.727818	0.0611292	-11.9062	79.0531	6.04632e-19	1
ENSG00000089159.15	PXN	protein_coding	0.281785	0.0239372	11.7718	78.9056	6.51507e-19	1
ENSG00000182899.14	RPL35A	protein_coding	-0.147383	0.0123842	-11.9008	78.77	6.97802e-19	1
ENSG00000162639.15	HENMT1	protein_coding	0.27033	0.0225115	12.0086	78.7214	7.15153e-19	1
ENSG00000196975.15	ANXA4	protein_coding	0.262917	0.0220852	11.9047	78.6987	7.23448e-19	1
ENSG00000105374.9	NKG7	protein_coding	1.18676	0.0995164	11.9253	78.6557	7.39334e-19	1
ENSG00000125691.12	RPL23	protein_coding	-0.152056	0.0128759	-11.8094	78.6203	7.52725e-19	1
ENSG00000211792.2	TRAV14DV4	TR_V_gene	-0.749828	0.0637262	-11.7664	78.4919	8.0325e-19	1
ENSG00000133067.17	LGR6	protein_coding	0.553966	0.046706	11.8607	78.4288	8.29325e-19	1
ENSG00000114737.15	CISH	protein_coding	-0.350695	0.0296347	-11.834	78.2922	8.88731e-19	1
ENSG00000277632.1	CCL3	protein_coding	0.798062	0.0677326	11.7825	78.1513	9.54446e-19	1
ENSG00000211801.3	TRAV21	TR_V_gene	-0.999125	0.0865727	-11.5409	78.0554	1.00193e-18	1
ENSG00000140575.12	IQGAP1	protein_coding	0.151042	0.0127293	11.8657	77.9964	1.03227e-18	1
ENSG00000211807.3	TRAV26-1	TR_V_gene	-0.672875	0.0583534	-11.531	77.9707	1.04578e-18	1
ENSG00000123595.6	RAB9A	protein_coding	0.267361	0.0232261	11.5113	77.8008	1.13974e-18	1
ENSG00000114391.12	RPL24	protein_coding	-0.141378	0.0120243	-11.7577	77.7818	1.15073e-18	1
ENSG00000005379.15	BZRAP1	protein_coding	0.467429	0.0395574	11.8165	77.6117	1.25423e-18	1
ENSG00000156482.10	RPL30	protein_coding	-0.128492	0.0109456	-11.7391	77.4292	1.37569e-18	1
ENSG00000179218.13	CALR	protein_coding	0.158669	0.0135795	11.6844	77.405	1.39261e-18	1
ENSG00000148908.14	RGS10	protein_coding	-0.392686	0.0342972	-11.4495	77.2692	1.49171e-18	1
ENSG00000140988.15	RPS2	protein_coding	-0.176099	0.0150553	-11.6968	77.2164	1.53219e-18	1
ENSG00000211724.3	TRBV6-6	TR_V_gene	-0.762024	0.0667426	-11.4173	76.9924	1.71619e-18	1
ENSG00000213442.5	RPL18AP3	processed_pseudogene	-0.227409	0.0196135	-11.5945	76.9448	1.75801e-18	1
ENSG00000122406.12	RPL5	protein_coding	-0.0885271	0.00761393	-11.627	76.8545	1.8403e-18	1
ENSG00000154153.13	FAM134B	protein_coding	-0.379794	0.0327262	-11.6052	76.849	1.8454e-18	1
ENSG00000169554.16	ZEB2	protein_coding	0.593139	0.0507639	11.6843	76.7922	1.8993e-18	1
ENSG00000136167.13	LCP1	protein_coding	0.22711	0.0194887	11.6534	76.7712	1.91955e-18	1
ENSG00000133872.13	SARAF	protein_coding	-0.20305	0.0173204	-11.7231	76.7002	1.98985e-18	1
ENSG00000100129.17	EIF3L	protein_coding	-0.115841	0.0100001	-11.584	76.3681	2.35418e-18	1
ENSG00000115339.13	GALNT3	protein_coding	0.480277	0.0415877	11.5485	76.3289	2.40139e-18	1
ENSG00000164674.15	SYTL3	protein_coding	0.339906	0.0294321	11.5488	76.1667	2.60701e-18	1
ENSG00000167797.7	CDK2AP2	protein_coding	0.311577	0.0268786	11.592	75.9884	2.85333e-18	1
ENSG00000198034.10	RPS4X	protein_coding	-0.144386	0.0124818	-11.5677	75.9134	2.96383e-18	1
ENSG00000008988.9	RPS20	protein_coding	-0.112697	0.00985221	-11.4388	75.8811	3.01275e-18	1
ENSG00000044574.7	HSPA5	protein_coding	0.211732	0.0184445	11.4794	75.7578	3.20683e-18	1
ENSG00000157303.10	SUSD3	protein_coding	-0.560337	0.048942	-11.449	75.7545	3.21218e-18	1
ENSG00000123146.19	ADGRE5	protein_coding	0.165636	0.0144152	11.4903	75.7459	3.22613e-18	1
ENSG00000167461.11	RAB8A	protein_coding	0.167486	0.0144967	11.5534	75.5051	3.64461e-18	1
ENSG00000027869.11	SH2D2A	protein_coding	0.426671	0.0373144	11.4345	75.4794	3.69243e-18	1
ENSG00000139193.3	CD27	protein_coding	-0.546205	0.0478643	-11.4115	75.4075	3.82927e-18	1
ENSG00000171863.12	RPS7	protein_coding	-0.104327	0.00911953	-11.4399	75.3459	3.95069e-18	1
ENSG00000139722.6	VPS37B	protein_coding	0.194581	0.0169972	11.4479	75.3056	4.0322e-18	1
ENSG00000169567.11	HINT1	protein_coding	-0.141019	0.0123722	-11.3981	75.1446	4.37464e-18	1
ENSG00000160271.14	RALGDS	protein_coding	0.273185	0.0237768	11.4896	74.8566	5.06167e-18	1
ENSG00000167526.13	RPL13	protein_coding	-0.135002	0.011869	-11.3743	74.7257	5.40871e-18	1
ENSG00000276070.4	CCL4L2	protein_coding	0.661948	0.0577751	11.4573	74.692	5.50197e-18	1
ENSG00000020633.18	RUNX3	protein_coding	0.323136	0.0284798	11.3462	74.6732	5.55445e-18	1
ENSG00000167004.12	PDIA3	protein_coding	0.18856	0.0165478	11.3949	74.553	5.90322e-18	1
ENSG00000163600.12	ICOS	protein_coding	-0.425736	0.0376164	-11.3178	74.3337	6.59667e-18	1
ENSG00000170222.11	ADPRM	protein_coding	-0.385601	0.0347382	-11.1002	74.2507	6.88015e-18	1
ENSG00000278030.1	TRBV7-9	TR_V_gene	-0.96421	0.086883	-11.0978	74.2297	6.95349e-18	1
ENSG00000211777.2	TRAV3	TR_V_gene	-0.635693	0.0573395	-11.0865	74.1317	7.30761e-18	1
ENSG00000147443.12	DOK2	protein_coding	0.31283	0.027471	11.3877	74.1175	7.36012e-18	1
ENSG00000137154.12	RPS6	protein_coding	-0.0953953	0.00847041	-11.2622	74.0275	7.7035e-18	1
ENSG00000100612.13	DHRS7	protein_coding	0.170779	0.0150638	11.3371	73.6603	9.27878e-18	1
ENSG00000105193.8	RPS16	protein_coding	-0.116672	0.0103931	-11.2259	73.5915	9.60755e-18	1
ENSG00000118181.10	RPS25	protein_coding	-0.1274	0.0112786	-11.2958	73.5684	9.72099e-18	1
ENSG00000211809.2	TRAV27	TR_V_gene	-0.658501	0.0599352	-10.9869	73.2667	1.13264e-17	1
ENSG00000211791.2	TRAV13-2	TR_V_gene	-0.742944	0.067673	-10.9784	73.1933	1.17556e-17	1
ENSG00000237550.5	RPL9P9	transcribed_processed_pseudogene	-0.131115	0.0116958	-11.2104	73.0645	1.25483e-17	1
ENSG00000254087.7	LYN	protein_coding	0.419382	0.0378104	11.0917	72.9103	1.35675e-17	1
ENSG00000211806.2	TRAV25	TR_V_gene	-0.70541	0.064121	-11.0012	72.7931	1.43982e-17	1
ENSG00000112796.9	ENPP5	protein_coding	0.403931	0.036059	11.202	72.6627	1.53818e-17	1
ENSG00000132475.8	H3F3B	protein_coding	0.15048	0.0135011	11.1457	72.655	1.54413e-17	1
ENSG00000269893.6	SNHG8	lincRNA	-0.315358	0.0281725	-11.1938	72.6424	1.55408e-17	1
ENSG00000122694.15	GLIPR2	protein_coding	0.284959	0.0254298	11.2057	72.5705	1.61174e-17	1
ENSG00000107317.11	PTGDS	protein_coding	0.835118	0.0752555	11.0971	72.5645	1.61665e-17	1
ENSG00000101084.16	C20orf24	protein_coding	0.317992	0.0287157	11.0738	72.5533	1.62579e-17	1
ENSG00000135362.13	PRR5L	protein_coding	0.401334	0.0359203	11.1729	72.5147	1.65796e-17	1
ENSG00000276557.1	TRBV18	TR_V_gene	-0.719949	0.0660582	-10.8987	72.4996	1.67063e-17	1
ENSG00000240403.5	KIR3DL2	protein_coding	0.655099	0.0601272	10.8952	72.4692	1.6966e-17	1
ENSG00000235192.1	AC009495.2	lincRNA	0.359608	0.0330322	10.8866	72.3942	1.76235e-17	1
ENSG00000170667.14	RASA4B	protein_coding	-0.18632	0.0167148	-11.147	72.3736	1.7808e-17	1
ENSG00000112306.7	RPS12	protein_coding	-0.154076	0.0141357	-10.8998	72.2652	1.8814e-17	1
ENSG00000127152.17	BCL11B	protein_coding	-0.241187	0.0221972	-10.8657	72.2118	1.93293e-17	1
ENSG00000163001.11	CFAP36	protein_coding	-0.182723	0.0165981	-11.0087	72.1556	1.9888e-17	1
ENSG00000260828.1	HMGB3P32	processed_pseudogene	0.570468	0.0511486	11.1531	71.9991	2.1529e-17	1
ENSG00000109475.16	RPL34	protein_coding	-0.159146	0.0144599	-11.006	71.7973	2.38476e-17	1
ENSG00000136111.12	TBC1D4	protein_coding	-0.699504	0.0647119	-10.8095	71.7223	2.47714e-17	1
ENSG00000211829.7	TRDC	TR_C_gene	1.78739	0.165375	10.8081	71.71	2.49271e-17	1
ENSG00000099204.18	ABLIM1	protein_coding	-0.301933	0.0277721	-10.8718	71.4704	2.81454e-17	1
ENSG00000198918.7	RPL39	protein_coding	-0.159546	0.0145657	-10.9535	71.3483	2.99418e-17	1
ENSG00000159720.11	ATP6V0D1	protein_coding	0.181071	0.0163837	11.0519	71.3227	3.03332e-17	1
ENSG00000108370.15	RGS9	protein_coding	0.388372	0.0353968	10.972	71.3062	3.0587e-17	1
ENSG00000114978.17	MOB1A	protein_coding	0.126018	0.0113982	11.0559	71.2712	3.11351e-17	1
ENSG00000283063.1	TRBV6-2	TR_V_gene	-0.804635	0.0748068	-10.7562	71.257	3.13595e-17	1
ENSG00000117984.12	CTSD	protein_coding	0.308347	0.0280045	11.0106	71.239	3.16462e-17	1
ENSG00000150045.11	KLRF1	protein_coding	0.881893	0.0808749	10.9044	70.9461	3.67111e-17	1
ENSG00000108298.9	RPL19	protein_coding	-0.0852602	0.00783573	-10.881	70.9135	3.73227e-17	1
ENSG00000189190.8	ZNF600	protein_coding	0.269652	0.0246927	10.9203	70.7533	4.04807e-17	1
ENSG00000213178.3	RP11-641D5.1	processed_pseudogene	-0.218988	0.0202074	-10.837	70.4897	4.62679e-17	1
ENSG00000137441.7	FGFBP2	protein_coding	1.17124	0.10761	10.8842	70.2479	5.23e-17	1
ENSG00000196683.10	TOMM7	protein_coding	-0.194953	0.0179565	-10.857	70.1025	5.63027e-17	1
ENSG00000087266.15	SH3BP2	protein_coding	0.23112	0.0212598	10.8712	69.9227	6.16753e-17	1
ENSG00000270379.5	HEATR9	protein_coding	0.35212	0.0324574	10.8487	69.6515	7.07636e-17	1
ENSG00000181104.6	F2R	protein_coding	0.528182	0.0489451	10.7913	69.4974	7.65148e-17	1
ENSG00000100380.12	ST13	protein_coding	-0.156638	0.0146035	-10.7261	69.3056	8.4329e-17	1
ENSG00000160712.12	IL6R	protein_coding	-0.386411	0.0366968	-10.5298	69.2773	8.55491e-17	1
ENSG00000235162.8	C12orf75	protein_coding	0.356774	0.0332373	10.7341	69.2639	8.61299e-17	1
ENSG00000137185.11	ZSCAN9	protein_coding	0.361567	0.0336605	10.7416	69.0921	9.39728e-17	1
ENSG00000124155.16	PIGT	protein_coding	0.194797	0.0182988	10.6453	69.0546	9.57732e-17	1
ENSG00000145779.7	TNFAIP8	protein_coding	-0.107585	0.0100782	-10.675	68.8887	1.04181e-16	1
ENSG00000196151.10	WDSUB1	protein_coding	0.22614	0.0211052	10.7149	68.8743	1.04942e-16	1
ENSG00000075624.13	ACTB	protein_coding	0.216393	0.0201775	10.7245	68.8085	1.08504e-16	1
ENSG00000126353.3	CCR7	protein_coding	-0.969107	0.0924948	-10.4774	68.8081	1.08526e-16	1
ENSG00000176845.12	METRNL	protein_coding	0.579176	0.0542904	10.6681	68.7644	1.10957e-16	1
ENSG00000238241.1	CCR12P	processed_pseudogene	-0.53049	0.0507239	-10.4584	68.6512	1.17515e-16	1
ENSG00000182774.10	RPS17	protein_coding	-0.104866	0.00985038	-10.6459	68.6463	1.17804e-16	1
ENSG00000239830.1	RPS4XP22	processed_pseudogene	-0.190732	0.0178689	-10.6739	68.4862	1.27766e-16	1
ENSG00000249859.7	PVT1	lincRNA	-0.276821	0.0261637	-10.5804	68.4185	1.32231e-16	1
ENSG00000213598.4	RP11-112J1.1	processed_pseudogene	-0.236564	0.0222874	-10.6142	68.3207	1.38955e-16	1
ENSG00000010404.17	IDS	protein_coding	0.158314	0.0149214	10.6099	68.3183	1.39124e-16	1
ENSG00000198912.10	C1orf174	protein_coding	0.201499	0.0193343	10.4219	68.1925	1.48288e-16	1
ENSG00000165272.14	AQP3	protein_coding	-0.576746	0.0554501	-10.4012	68.149	1.51598e-16	1
ENSG00000131370.15	SH3BP5	protein_coding	0.224928	0.021171	10.6243	68.0469	1.59651e-16	1
ENSG00000134545.13	KLRC1	protein_coding	0.458815	0.0441978	10.381	67.9716	1.65865e-16	1
ENSG00000138172.10	CALHM2	protein_coding	0.274111	0.0258301	10.6121	67.9274	1.69631e-16	1
ENSG00000136250.11	AOAH	protein_coding	0.587246	0.0555621	10.5692	67.6393	1.96313e-16	1
ENSG00000171791.12	BCL2	protein_coding	-0.29567	0.0279512	-10.578	67.6289	1.97352e-16	1
ENSG00000101096.19	NFATC2	protein_coding	0.238494	0.0224482	10.6242	67.5648	2.03873e-16	1
ENSG00000143761.13	ARF1	protein_coding	0.135535	0.0131311	10.3217	67.4511	2.15976e-16	1
ENSG00000168329.13	CX3CR1	protein_coding	0.86392	0.0818395	10.5563	67.3828	2.23589e-16	1
ENSG00000232869.2	TRBV29-1	TR_V_gene	-0.930528	0.0902465	-10.311	67.3565	2.26599e-16	1
ENSG00000255569.1	TRAV1-1	TR_V_gene	-0.713043	0.0685465	-10.4023	67.2756	2.36082e-16	1
ENSG00000211753.4	TRBV28	TR_V_gene	-0.893171	0.0856933	-10.4229	67.2159	2.43345e-16	1
ENSG00000160796.16	NBEAL2	protein_coding	0.288347	0.0273998	10.5237	67.2032	2.44918e-16	1
ENSG00000114395.10	CYB561D2	protein_coding	0.174256	0.0165296	10.5421	67.1984	2.45519e-16	1
ENSG00000211790.2	TRAV8-4	TR_V_gene	-0.742404	0.0721813	-10.2853	67.1307	2.54094e-16	1
ENSG00000152818.18	UTRN	protein_coding	0.169418	0.0164812	10.2794	67.062	2.63105e-16	1
ENSG00000147677.10	EIF3H	protein_coding	-0.137144	0.0131598	-10.4215	66.8904	2.87036e-16	1
ENSG00000071082.10	RPL31	protein_coding	-0.104999	0.0100738	-10.423	66.8225	2.97084e-16	1
ENSG00000241657.1	TRBV11-2	lincRNA	-0.742278	0.0726231	-10.221	66.5648	3.3857e-16	1
ENSG00000021300.13	PLEKHB1	protein_coding	-0.370449	0.0362983	-10.2057	66.4303	3.62482e-16	1
ENSG00000173114.12	LRRN3	protein_coding	-0.670319	0.0656871	-10.2047	66.4219	3.6404e-16	1
ENSG00000241343.9	RPL36A	protein_coding	-0.194703	0.0189003	-10.3016	66.3162	3.84091e-16	1
ENSG00000228037.1	RP3-395M20.9	lincRNA	-0.44627	0.0438004	-10.1887	66.281	3.91001e-16	1
ENSG00000160185.14	UBASH3A	protein_coding	-0.511328	0.0501971	-10.1864	66.2606	3.95078e-16	1
ENSG00000125347.13	IRF1	protein_coding	0.169492	0.0163276	10.3807	66.1678	4.14119e-16	1
ENSG00000173930.8	SLCO4C1	protein_coding	0.29839	0.0286622	10.4106	66.167	4.14284e-16	1
ENSG00000149557.12	FEZ1	protein_coding	0.548644	0.0530267	10.3466	66.0481	4.40056e-16	1
ENSG00000106948.16	AKNA	protein_coding	0.187599	0.0181251	10.3503	65.9915	4.5287e-16	1
ENSG00000164587.11	RPS14	protein_coding	-0.0966451	0.00935167	-10.3345	65.8749	4.8047e-16	1
ENSG00000097033.14	SH3GLB1	protein_coding	0.166149	0.0159384	10.4244	65.8154	4.95203e-16	1
ENSG00000051523.10	CYBA	protein_coding	0.236785	0.0228396	10.3673	65.7429	5.13744e-16	1
ENSG00000133019.11	CHRM3	protein_coding	-0.375886	0.0363541	-10.3396	65.7422	5.13929e-16	1
ENSG00000271503.5	CCL5	protein_coding	0.577313	0.0560439	10.3011	65.732	5.16599e-16	1
ENSG00000184613.10	NELL2	protein_coding	-0.559392	0.0553111	-10.1136	65.6188	5.47154e-16	1
ENSG00000146112.11	PPP1R18	protein_coding	0.267217	0.0257815	10.3647	65.5857	5.56407e-16	1
ENSG00000084207.15	GSTP1	protein_coding	0.332806	0.0323488	10.2881	65.4708	5.89819e-16	1
ENSG00000177674.15	AGTRAP	protein_coding	0.265758	0.0258791	10.2692	65.4618	5.92502e-16	1
ENSG00000150867.13	PIP4K2A	protein_coding	0.199367	0.0193989	10.2772	65.4498	5.96135e-16	1
ENSG00000135535.14	CD164	protein_coding	0.154598	0.0149732	10.325	65.4071	6.09202e-16	1
ENSG00000082153.17	BZW1	protein_coding	0.163251	0.0159284	10.249	65.3339	6.32249e-16	1
ENSG00000163466.15	ARPC2	protein_coding	0.165645	0.0160844	10.2985	65.3232	6.35701e-16	1
ENSG00000147457.13	CHMP7	protein_coding	-0.40295	0.0400656	-10.0572	65.1222	7.03942e-16	1
ENSG00000198755.10	RPL10A	protein_coding	-0.102384	0.010006	-10.2323	65.0584	7.27107e-16	1
ENSG00000182230.11	FAM153B	protein_coding	-0.324081	0.0314316	-10.3107	65.0383	7.34578e-16	1
ENSG00000147155.10	EBP	protein_coding	0.200658	0.0194453	10.3191	64.9267	7.77369e-16	1
ENSG00000172578.11	KLHL6	protein_coding	-0.196136	0.0192718	-10.1774	64.8804	7.95838e-16	1
ENSG00000172809.12	RPL38	protein_coding	-0.167737	0.0164655	-10.1872	64.8626	8.03054e-16	1
ENSG00000177600.8	RPLP2	protein_coding	-0.122307	0.0119862	-10.204	64.8024	8.27972e-16	1
ENSG00000274961.1	RP3-492J12.2	lincRNA	-0.345689	0.03383	-10.2184	64.7503	8.50178e-16	1
ENSG00000162924.13	REL	protein_coding	0.17205	0.0169105	10.1741	64.6242	9.06362e-16	1
ENSG00000106952.7	TNFSF8	protein_coding	-0.460292	0.0451175	-10.2021	64.5269	9.52236e-16	1
ENSG00000180376.16	CCDC66	protein_coding	-0.16806	0.0165817	-10.1352	64.4337	9.98378e-16	1
ENSG00000134352.19	IL6ST	protein_coding	-0.598812	0.0600657	-9.96929	64.346	1.04382e-15	1
ENSG00000143870.12	PDIA6	protein_coding	0.254128	0.0249206	10.1975	64.191	1.12921e-15	1
ENSG00000211706.2	TRBV6-1	TR_V_gene	-0.874303	0.0879742	-9.93817	64.0712	1.20004e-15	1
ENSG00000122545.18	2013-09-06	protein_coding	0.134443	0.0131617	10.2147	64.0536	1.21079e-15	1
ENSG00000144136.10	SLC20A1	protein_coding	0.203846	0.0205292	9.9296	63.9954	1.24708e-15	1
ENSG00000227507.2	LTB	protein_coding	-0.503252	0.0502729	-10.0104	63.9759	1.25947e-15	1
ENSG00000197536.10	C5orf56	protein_coding	0.180439	0.0177729	10.1525	63.9565	1.27194e-15	1
ENSG00000176438.12	SYNE3	protein_coding	-0.170484	0.0170099	-10.0227	63.922	1.29445e-15	1
ENSG00000134242.15	PTPN22	protein_coding	0.252975	0.0255284	9.90957	63.8185	1.36426e-15	1
ENSG00000196684.12	HSH2D	protein_coding	0.384082	0.0382111	10.0516	63.6152	1.51257e-15	1
ENSG00000136153.19	LMO7	protein_coding	-0.241913	0.0240622	-10.0537	63.5717	1.54636e-15	1
ENSG00000154734.14	ADAMTS1	protein_coding	0.489304	0.0495315	9.87864	63.5452	1.56731e-15	1
ENSG00000169252.5	ADRB2	protein_coding	0.543053	0.0541951	10.0203	63.5118	1.59406e-15	1
ENSG00000071051.13	NCK2	protein_coding	-0.255274	0.02545	-10.0304	63.3776	1.70649e-15	1
ENSG00000175073.7	VCPIP1	protein_coding	0.132378	0.0134272	9.85892	63.3708	1.71237e-15	1
ENSG00000079691.17	LRRC16A	protein_coding	-0.311835	0.0309127	-10.0876	63.3318	1.74665e-15	1
ENSG00000115839.17	RAB3GAP1	protein_coding	-0.290437	0.0287487	-10.1026	63.2443	1.82593e-15	1
ENSG00000141458.12	NPC1	protein_coding	0.186289	0.0189309	9.84043	63.2073	1.86054e-15	1
ENSG00000204219.9	TCEA3	protein_coding	-0.450562	0.0457963	-9.83839	63.1893	1.87763e-15	1
ENSG00000142669.13	SH3BGRL3	protein_coding	0.152926	0.0152023	10.0594	63.1422	1.92309e-15	1
ENSG00000139112.10	GABARAPL1	protein_coding	0.338847	0.033924	9.98843	63.1339	1.93126e-15	1
ENSG00000172005.10	MAL	protein_coding	-0.891848	0.0907722	-9.82512	63.072	1.99291e-15	1
ENSG00000066855.15	MTFR1	protein_coding	-0.218925	0.0218713	-10.0097	63.0677	1.99727e-15	1
ENSG00000089012.14	SIRPG	protein_coding	-0.503032	0.0507423	-9.91346	62.9926	2.07487e-15	1
ENSG00000188636.3	LDOC1L	protein_coding	0.233813	0.0238311	9.81123	62.9491	2.12118e-15	1
ENSG00000155090.14	KLF10	protein_coding	0.277478	0.0277938	9.98345	62.9414	2.1295e-15	1
ENSG00000211778.2	TRAV4	TR_V_gene	-0.902427	0.0923112	-9.77592	62.6367	2.48577e-15	1
ENSG00000206341.7	HLA-H	unprocessed_pseudogene	0.131367	0.0132058	9.94761	62.5704	2.57084e-15	1
ENSG00000197872.11	FAM49A	protein_coding	0.481095	0.0481667	9.98812	62.547	2.60164e-15	1
ENSG00000001461.16	NIPAL3	protein_coding	-0.145144	0.014598	-9.94275	62.5189	2.63895e-15	1
ENSG00000173200.12	PARP15	protein_coding	0.117986	0.0118173	9.98419	62.5165	2.64227e-15	1
ENSG00000116815.15	CD58	protein_coding	0.280149	0.0280872	9.97424	62.4929	2.67402e-15	1
ENSG00000196329.11	GIMAP5	protein_coding	-0.222358	0.0223995	-9.92693	62.4626	2.71548e-15	1
ENSG00000151651.15	ADAM8	protein_coding	0.391218	0.0394358	9.92037	62.455	2.72598e-15	1
ENSG00000211800.3	TRAV20	TR_V_gene	-0.671913	0.0689058	-9.75118	62.4178	2.77802e-15	1
ENSG00000196924.14	FLNA	protein_coding	0.24315	0.0243742	9.97572	62.3984	2.80557e-15	1
ENSG00000116663.10	FBXO6	protein_coding	0.332036	0.0333984	9.9417	62.0349	3.37421e-15	1
ENSG00000104660.17	LEPROTL1	protein_coding	-0.14985	0.0151118	-9.91609	61.96	3.50501e-15	1
ENSG00000078304.19	PPP2R5C	protein_coding	0.174135	0.0177123	9.83134	61.9163	3.58378e-15	1
ENSG00000243772.7	KIR2DL3	protein_coding	0.660236	0.0681286	9.69102	61.8852	3.6407e-15	1
ENSG00000162591.15	MEGF6	protein_coding	-0.319746	0.0323739	-9.87664	61.8797	3.65094e-15	1
ENSG00000104529.17	EEF1D	protein_coding	-0.0890411	0.00906219	-9.82556	61.8375	3.73002e-15	1
ENSG00000211782.2	TRAV8-1	TR_V_gene	-0.674552	0.0696717	-9.68186	61.8041	3.79375e-15	1
ENSG00000145990.10	GFOD1	protein_coding	0.427909	0.0442555	9.66907	61.6908	4.01844e-15	1
ENSG00000140471.16	LINS1	protein_coding	-0.188211	0.0190942	-9.85695	61.6095	4.18795e-15	1
ENSG00000156467.9	UQCRB	protein_coding	-0.157741	0.016102	-9.79635	61.6061	4.1951e-15	1
ENSG00000136938.8	ANP32B	protein_coding	-0.144897	0.0149178	-9.71302	61.571	4.27071e-15	1
ENSG00000136942.14	RPL35	protein_coding	-0.145141	0.0148822	-9.75269	61.465	4.50694e-15	1
ENSG00000143549.19	TPM3	protein_coding	0.113922	0.0115954	9.82476	61.3667	4.73762e-15	1
ENSG00000106868.16	SUSD1	protein_coding	0.337425	0.0343749	9.81604	61.1503	5.28799e-15	1
ENSG00000246898.1	LINC00920	lincRNA	-0.203082	0.0207354	-9.79397	61.0997	5.42578e-15	1
ENSG00000241839.9	PLEKHO2	protein_coding	0.312896	0.0319575	9.791	60.9996	5.70859e-15	1
ENSG00000166710.17	B2M	protein_coding	0.0990641	0.0100829	9.82492	60.9616	5.82004e-15	1
ENSG00000184203.7	PPP1R2	protein_coding	-0.2012	0.0210072	-9.57767	60.8811	6.06293e-15	1
ENSG00000110080.18	ST3GAL4	protein_coding	0.400611	0.0414497	9.66497	60.7833	6.37146e-15	1
ENSG00000100450.12	GZMH	protein_coding	1.02755	0.105448	9.74461	60.6874	6.6897e-15	1
ENSG00000145741.15	BTF3	protein_coding	-0.123964	0.0128081	-9.67857	60.6795	6.71664e-15	1
ENSG00000147403.16	RPL10	protein_coding	-0.0784193	0.00807641	-9.70967	60.6587	6.78811e-15	1
ENSG00000135960.9	EDAR	protein_coding	-0.297155	0.0311245	-9.54731	60.6119	6.95132e-15	1
ENSG00000102007.10	PLP2	protein_coding	-0.240745	0.0248541	-9.68635	60.4914	7.38998e-15	1
ENSG00000105640.12	RPL18A	protein_coding	-0.156275	0.0164169	-9.51917	60.3624	7.89048e-15	1
ENSG00000019582.14	CD74	protein_coding	0.255329	0.0262277	9.73511	60.3491	7.94402e-15	1
ENSG00000149294.16	NCAM1	protein_coding	0.581316	0.0604407	9.61796	60.3122	8.09442e-15	1
ENSG00000128294.15	TPST2	protein_coding	0.454513	0.0468301	9.70557	60.2433	8.38275e-15	1
ENSG00000184730.10	APOBR	protein_coding	0.271237	0.0281663	9.62984	60.2329	8.42716e-15	1
ENSG00000167083.6	GNGT2	protein_coding	0.428165	0.044255	9.67496	60.1801	8.65628e-15	1
ENSG00000178562.17	CD28	protein_coding	-0.545486	0.0574552	-9.49412	60.1403	8.83329e-15	1
ENSG00000140678.16	ITGAX	protein_coding	0.47299	0.0499075	9.47735	59.9915	9.52687e-15	1
ENSG00000129968.15	ABHD17A	protein_coding	0.31742	0.0329774	9.62538	59.9143	9.90779e-15	1
ENSG00000155252.13	PI4K2A	protein_coding	0.193594	0.0201464	9.60935	59.8861	1.00508e-14	1
ENSG00000181467.3	RAP2B	protein_coding	0.209441	0.0216324	9.68182	59.8502	1.02361e-14	1
ENSG00000181690.7	PLAG1	protein_coding	-0.323076	0.0341547	-9.45919	59.8304	1.03394e-14	1
ENSG00000198668.10	CALM1	protein_coding	0.135692	0.0140638	9.64831	59.806	1.04684e-14	1
ENSG00000092841.18	MYL6	protein_coding	0.138572	0.0143587	9.65071	59.708	1.10028e-14	1
ENSG00000211789.2	TRAV12-2	TR_V_gene	-0.739195	0.0783289	-9.43706	59.6341	1.1424e-14	1
ENSG00000178537.9	SLC25A20	protein_coding	0.243208	0.0252695	9.62459	59.5729	1.17847e-14	1
ENSG00000196187.11	TMEM63A	protein_coding	-0.216527	0.022585	-9.58719	59.5095	1.21706e-14	1
ENSG00000179715.12	PCED1B	protein_coding	-0.33597	0.0351444	-9.5597	59.4631	1.24611e-14	1
ENSG00000161016.15	RPL8	protein_coding	-0.108519	0.0113556	-9.55646	59.4378	1.26222e-14	1
ENSG00000164300.15	SERINC5	protein_coding	-0.506268	0.0530753	-9.53867	59.3795	1.30017e-14	1
ENSG00000131504.15	DIAPH1	protein_coding	0.152106	0.0159227	9.55279	59.2315	1.40173e-14	1
ENSG00000198712.1	MT-CO2	protein_coding	0.165022	0.0175516	9.40209	58.877	1.67847e-14	1
ENSG00000211803.2	TRAV23DV6	TR_V_gene	-0.669134	0.0709726	-9.42807	58.8371	1.71284e-14	1
ENSG00000123349.13	PFDN5	protein_coding	-0.0950344	0.0100505	-9.4557	58.7407	1.79878e-14	1
ENSG00000186088.15	GSAP	protein_coding	0.392679	0.0413188	9.50366	58.7075	1.82939e-14	1
ENSG00000083444.16	PLOD1	protein_coding	0.198304	0.0208984	9.48895	58.6836	1.85179e-14	1
ENSG00000105370.7	LIM2	protein_coding	0.423802	0.0454848	9.31745	58.5725	1.95937e-14	1
ENSG00000198932.12	GPRASP1	protein_coding	-0.245206	0.0257916	-9.50723	58.5071	2.02554e-14	1
ENSG00000251301.6	RP11-81H14.2	lincRNA	0.31513	0.0333282	9.45537	58.4608	2.07383e-14	1
ENSG00000169550.12	MUC15	protein_coding	0.274193	0.0294843	9.29962	58.4142	2.12356e-14	1
ENSG00000230099.2	TRBV5-4	TR_V_gene	-0.600966	0.0646911	-9.28978	58.3268	2.21999e-14	1
ENSG00000026025.13	VIM	protein_coding	-0.196739	0.0208905	-9.41761	58.2887	2.26339e-14	1
ENSG00000183735.9	TBK1	protein_coding	0.229102	0.0240661	9.51969	58.2822	2.27093e-14	1
ENSG00000096060.14	FKBP5	protein_coding	-0.192337	0.0203266	-9.46233	58.239	2.32132e-14	1
ENSG00000171617.13	ENC1	protein_coding	0.447869	0.047654	9.39836	58.1631	2.4126e-14	1
ENSG00000145287.10	PLAC8	protein_coding	0.249031	0.0267449	9.31133	58.0717	2.52733e-14	1
ENSG00000136286.14	MYO1G	protein_coding	0.191301	0.0202595	9.4425	58.0314	2.57964e-14	1
ENSG00000178035.11	IMPDH2	protein_coding	-0.116623	0.0125644	-9.28198	57.7638	2.95561e-14	1
ENSG00000160211.15	G6PD	protein_coding	0.291684	0.0316261	9.22288	57.7327	3.00275e-14	1
ENSG00000140968.10	IRF8	protein_coding	0.454967	0.0484585	9.3888	57.6573	3.11999e-14	1
ENSG00000227032.1	RP11-34E5.4	processed_pseudogene	0.304843	0.0324083	9.40634	57.6082	3.19883e-14	1
ENSG00000171858.17	RPS21	protein_coding	-0.163146	0.0175314	-9.30591	57.4571	3.45427e-14	1
ENSG00000237254.2	TRBV30	TR_V_gene	-0.551694	0.0590803	-9.33804	57.2533	3.83151e-14	1
ENSG00000162398.11	LEXM	protein_coding	0.291275	0.031078	9.37238	57.2096	3.91748e-14	1
ENSG00000138449.10	SLC40A1	protein_coding	-0.520989	0.056595	-9.20558	57.1935	3.94977e-14	1
ENSG00000143554.13	SLC27A3	protein_coding	0.366879	0.0391447	9.37237	57.1677	4.00193e-14	1
ENSG00000126522.16	ASL	protein_coding	0.264706	0.0289031	9.15837	57.1597	4.01827e-14	1
ENSG00000157978.11	LDLRAP1	protein_coding	-0.530873	0.0571395	-9.29083	57.1593	4.01904e-14	1
ENSG00000181036.13	FCRL6	protein_coding	0.747013	0.0801087	9.32499	57.1339	4.07124e-14	1
ENSG00000163464.7	CXCR1	protein_coding	0.406804	0.0434838	9.35531	57.1208	4.09854e-14	1
ENSG00000132334.16	PTPRE	protein_coding	0.267224	0.0285304	9.36628	57.0074	4.3417e-14	1
ENSG00000103064.13	SLC7A6	protein_coding	-0.231887	0.0251991	-9.20217	56.9392	4.49486e-14	1
ENSG00000171490.12	RSL1D1	protein_coding	-0.135622	0.0145932	-9.29354	56.9298	4.51647e-14	1
ENSG00000184574.9	LPAR5	protein_coding	0.231819	0.0249383	9.2957	56.8613	4.6765e-14	1
ENSG00000153814.11	JAZF1	protein_coding	0.29669	0.0325359	9.11885	56.8085	4.80384e-14	1
ENSG00000166128.12	RAB8B	protein_coding	0.209999	0.0227085	9.2476	56.8063	4.80926e-14	1
ENSG00000185624.14	P4HB	protein_coding	0.156559	0.0171761	9.11494	56.7738	4.88938e-14	1
ENSG00000233927.4	RPS28	protein_coding	-0.153945	0.0167069	-9.21445	56.6595	5.18196e-14	1
ENSG00000115415.18	STAT1	protein_coding	-0.163704	0.0177394	-9.2283	56.5247	5.54956e-14	1
ENSG00000100427.15	MLC1	protein_coding	0.648833	0.0706655	9.18175	56.5139	5.58027e-14	1
ENSG00000135426.14	TESPA1	protein_coding	-0.367401	0.0399556	-9.19523	56.5137	5.58094e-14	1
ENSG00000075151.20	EIF4G3	protein_coding	0.224743	0.0242708	9.25979	56.4905	5.64713e-14	1
ENSG00000263264.1	CTB-133G6.1	protein_coding	-0.233606	0.0253509	-9.21488	56.4597	5.73612e-14	1
ENSG00000108679.12	LGALS3BP	protein_coding	-0.370864	0.0403179	-9.19851	56.3405	6.09485e-14	1
ENSG00000107551.20	RASSF4	protein_coding	0.506512	0.0549246	9.22196	56.3042	6.2083e-14	1
ENSG00000134419.15	RPS15A	protein_coding	-0.0915867	0.00998855	-9.16916	56.2778	6.29227e-14	1
ENSG00000177954.11	RPS27	protein_coding	-0.15557	0.0170658	-9.11592	56.241	6.41122e-14	1
ENSG00000211688.1	TRGJP2	TR_J_gene	1.00169	0.10796	9.27836	56.1383	6.75477e-14	1
ENSG00000110852.4	CLEC2B	protein_coding	0.154415	0.0167157	9.2377	56.1327	6.7742e-14	1
ENSG00000105639.18	JAK3	protein_coding	-0.136693	0.0149255	-9.15839	56.0432	7.08977e-14	1
ENSG00000211710.3	TRBV4-1	TR_V_gene	-0.71779	0.0795584	-9.02218	55.9495	7.43562e-14	1
ENSG00000198899.2	MT-ATP6	protein_coding	0.0908681	0.00992315	9.15719	55.9324	7.50055e-14	1
ENSG00000168209.4	DDIT4	protein_coding	0.249506	0.0272861	9.14406	55.8675	7.75218e-14	1
ENSG00000184014.7	DENND5A	protein_coding	-0.24577	0.0272753	-9.01069	55.8474	7.83218e-14	1
ENSG00000122122.9	SASH3	protein_coding	0.239606	0.026085	9.1856	55.828	7.90954e-14	1
ENSG00000282883.1	AKR1C3	protein_coding	0.74338	0.082531	9.00728	55.8171	7.95383e-14	1
ENSG00000069849.10	ATP1B3	protein_coding	0.184325	0.0204645	9.00705	55.815	7.96219e-14	1
ENSG00000185641.6	CTD-2287O16.1	processed_pseudogene	-0.227712	0.0249278	-9.13486	55.7829	8.09311e-14	1
ENSG00000111863.12	ADTRP	protein_coding	-0.367241	0.0407946	-9.00221	55.772	8.1384e-14	1
ENSG00000154229.11	PRKCA	protein_coding	-0.262311	0.0290739	-9.02221	55.725	8.33506e-14	1
ENSG00000075426.11	FOSL2	protein_coding	0.509797	0.0559846	9.10603	55.6128	8.82465e-14	1
ENSG00000145247.11	OCIAD2	protein_coding	-0.194901	0.0214405	-9.09029	55.6027	8.87002e-14	1
ENSG00000176986.15	SEC24C	protein_coding	0.154718	0.0172333	8.97784	55.5554	9.08603e-14	1
ENSG00000074706.13	IPCEF1	protein_coding	-0.167542	0.0183926	-9.10924	55.4552	9.56114e-14	1
ENSG00000234492.4	RPL34-AS1	lincRNA	-0.203255	0.022304	-9.11295	55.4356	9.65696e-14	1
ENSG00000169895.5	SYAP1	protein_coding	0.120228	0.0132419	9.07935	55.2987	1.03539e-13	1
ENSG00000127184.10	COX7C	protein_coding	-0.144249	0.0159274	-9.05666	55.2719	1.04959e-13	1
ENSG00000211695.2	TRGV9	TR_V_gene	0.722891	0.0808296	8.94339	55.2492	1.06175e-13	1
ENSG00000211745.3	TRBV4-2	TR_V_gene	-0.731355	0.0817685	-8.94422	55.2252	1.07484e-13	1
ENSG00000168918.13	INPP5D	protein_coding	0.142804	0.0157983	9.0392	55.1501	1.1167e-13	1
ENSG00000225948.2	RP11-554I8.1	lincRNA	-0.484464	0.0536601	-9.02839	55.1113	1.13895e-13	1
ENSG00000249978.1	TRGV7	TR_V_pseudogene	0.667298	0.0737051	9.05362	54.982	1.21641e-13	1
ENSG00000130766.4	SESN2	protein_coding	0.266694	0.0295025	9.0397	54.96	1.23006e-13	1
ENSG00000162747.9	FCGR3B	protein_coding	0.593118	0.0656627	9.03279	54.9333	1.24691e-13	1
ENSG00000156475.18	PPP2R2B	protein_coding	0.290902	0.0320291	9.08241	54.892	1.27337e-13	1
ENSG00000204386.10	NEU1	protein_coding	0.124432	0.0137207	9.06895	54.868	1.28903e-13	1
ENSG00000107897.18	ACBD5	protein_coding	0.18561	0.0204555	9.07385	54.8435	1.30522e-13	1
ENSG00000221957.8	KIR2DS4	polymorphic_pseudogene	0.589183	0.0648588	9.08409	54.773	1.35284e-13	1
ENSG00000245954.6	RP11-18H21.1	lincRNA	-0.3502	0.0387287	-9.04238	54.7221	1.38838e-13	1
ENSG00000211779.3	TRAV5	TR_V_gene	-0.779201	0.0872167	-8.93408	54.6816	1.41727e-13	1
ENSG00000258511.1	RP11-61O1.2	lincRNA	-0.773405	0.087104	-8.8791	54.6537	1.43753e-13	1
ENSG00000260807.6	RP11-161M6.2	lincRNA	-0.339559	0.0377399	-8.99735	54.5489	1.51628e-13	1
ENSG00000170089.15	RP11-423H2.1	transcribed_unprocessed_pseudogene	-0.273336	0.0302545	-9.03456	54.5476	1.51729e-13	1
ENSG00000198843.12	SELT	protein_coding	0.128203	0.0142226	9.01401	54.4039	1.63242e-13	1
ENSG00000189430.12	NCR1	protein_coding	0.744233	0.0841946	8.83944	54.3253	1.69901e-13	1
ENSG00000162383.11	SLC1A7	protein_coding	0.323935	0.0360596	8.98333	54.2026	1.8085e-13	1
ENSG00000128309.16	MPST	protein_coding	0.256086	0.0284974	8.98631	54.1586	1.8494e-13	1
ENSG00000111843.13	TMEM14C	protein_coding	-0.30262	0.0338181	-8.94848	54.1357	1.87114e-13	1
ENSG00000129450.8	SIGLEC9	protein_coding	0.351426	0.0391336	8.98016	54.0843	1.9207e-13	1
ENSG00000197530.12	MIB2	protein_coding	0.316059	0.0352841	8.95754	54.0841	1.92088e-13	1
ENSG00000131507.10	NDFIP1	protein_coding	-0.276223	0.0306944	-8.99914	54.0506	1.95393e-13	1
ENSG00000143119.12	CD53	protein_coding	0.115613	0.0128988	8.96309	54.0504	1.9541e-13	1
ENSG00000145592.13	RPL37	protein_coding	-0.122066	0.0137356	-8.88687	54.0291	1.97538e-13	1
ENSG00000054793.13	ATP9A	protein_coding	0.258155	0.0287964	8.96484	53.9844	2.02089e-13	1
ENSG00000117410.13	ATP6V0B	protein_coding	0.121195	0.0134698	8.99759	53.7876	2.23381e-13	1
ENSG00000211750.2	TRBV24-1	TR_V_gene	-0.572727	0.0649554	-8.81724	53.7597	2.26568e-13	1
ENSG00000128016.5	ZFP36	protein_coding	0.277922	0.031295	8.88072	53.6109	2.44395e-13	1
ENSG00000219249.2	AMZ2P2	processed_pseudogene	0.346816	0.0390963	8.87082	53.5861	2.47502e-13	1
ENSG00000184007.17	PTP4A2	protein_coding	0.121795	0.0135721	8.97392	53.5443	2.52823e-13	1
ENSG00000121716.18	PILRB	protein_coding	0.13403	0.0150772	8.8896	53.466	2.63113e-13	1
ENSG00000165030.3	NFIL3	protein_coding	0.310047	0.0350108	8.85576	53.4248	2.68688e-13	1
ENSG00000167658.15	EEF2	protein_coding	-0.115196	0.012996	-8.86396	53.3621	2.77395e-13	1
ENSG00000263482.3	ANTXRLP1	unprocessed_pseudogene	-0.334001	0.0379029	-8.81202	53.3052	2.8555e-13	1
ENSG00000214262.4	ANKRD36BP1	transcribed_processed_pseudogene	0.184856	0.020849	8.86645	53.2952	2.87014e-13	1
ENSG00000114861.18	FOXP1	protein_coding	-0.336945	0.0386275	-8.72291	53.2897	2.87817e-13	1
ENSG00000115268.9	RPS15	protein_coding	-0.0831346	0.00944249	-8.80431	53.2359	2.95807e-13	1
ENSG00000139318.7	DUSP6	protein_coding	0.379291	0.0430188	8.81686	53.1987	3.01452e-13	1
ENSG00000187688.14	TRPV2	protein_coding	0.133602	0.0150739	8.86311	53.0957	3.17687e-13	1
ENSG00000225470.6	JPX	lincRNA	0.11201	0.0127571	8.7802	52.9969	3.34068e-13	1
ENSG00000211812.1	TRAV26-2	TR_V_gene	-0.664917	0.0765737	-8.68335	52.9381	3.44228e-13	1
ENSG00000166598.12	HSP90B1	protein_coding	0.114488	0.0130033	8.80455	52.9126	3.48729e-13	1
ENSG00000172757.12	CFL1	protein_coding	0.173709	0.0196389	8.84514	52.8155	3.66406e-13	1
ENSG00000101367.8	MAPRE1	protein_coding	0.118062	0.0134457	8.78064	52.7616	3.76586e-13	1
ENSG00000272282.1	RP11-222K16.2	lincRNA	0.41194	0.0475553	8.66234	52.7514	3.78555e-13	1
ENSG00000176049.15	JAKMIP2	protein_coding	0.272496	0.0308184	8.84197	52.717	3.85236e-13	1
ENSG00000117091.9	CD48	protein_coding	-0.105709	0.0120712	-8.75711	52.6963	3.89324e-13	1
ENSG00000262370.5	RP11-473M20.9	lincRNA	0.27023	0.0307434	8.78987	52.6718	3.94202e-13	1
ENSG00000154760.13	SLFN13	protein_coding	0.299659	0.0346718	8.64272	52.5771	4.13688e-13	1
ENSG00000267100.1	ILF3-AS1	lincRNA	-0.108764	0.0124186	-8.75814	52.4633	4.38353e-13	1
ENSG00000213809.8	KLRK1	protein_coding	0.799079	0.0925967	8.62967	52.4612	4.38838e-13	1
ENSG00000135269.17	TES	protein_coding	0.129154	0.0146796	8.79822	52.4599	4.39134e-13	1
ENSG00000274752.1	TRBV12-3	TR_V_gene	-0.722133	0.083823	-8.61498	52.3306	4.69006e-13	1
ENSG00000155368.16	DBI	protein_coding	0.192427	0.0218834	8.79328	52.284	4.8028e-13	1
ENSG00000008282.8	SYPL1	protein_coding	-0.195411	0.0223152	-8.75684	52.2633	4.8536e-13	1
ENSG00000183691.4	NOG	protein_coding	-0.429294	0.0498827	-8.60606	52.2514	4.88322e-13	1
ENSG00000100298.15	APOBEC3H	protein_coding	0.330626	0.0377071	8.76827	52.2253	4.94844e-13	1
ENSG00000130066.16	SAT1	protein_coding	0.101841	0.0116698	8.72692	52.2112	4.9842e-13	1
ENSG00000126756.11	UXT	protein_coding	-0.140866	0.0162341	-8.6772	52.1807	5.06206e-13	1
ENSG00000237422.1	RP11-305L7.3	lincRNA	0.451517	0.0515401	8.7605	52.17	5.0898e-13	1
ENSG00000116171.16	SCP2	protein_coding	0.16932	0.0193306	8.75918	52.1277	5.20072e-13	1
ENSG00000157191.19	NECAP2	protein_coding	-0.187268	0.0218378	-8.57541	51.9791	5.60935e-13	1
ENSG00000162894.11	FCMR	protein_coding	-0.202525	0.0233247	-8.68285	51.9768	5.6159e-13	1
ENSG00000142168.14	SOD1	protein_coding	-0.119585	0.0138204	-8.65279	51.9668	5.64463e-13	1
ENSG00000137824.15	RMDN3	protein_coding	0.197885	0.0228751	8.65069	51.9084	5.81513e-13	1
ENSG00000034152.18	MAP2K3	protein_coding	0.211632	0.024372	8.68342	51.8909	5.86717e-13	1
ENSG00000114126.17	TFDP2	protein_coding	0.199036	0.023245	8.56252	51.8646	5.94619e-13	1
ENSG00000268889.1	CTD-2616J11.14	lincRNA	0.431006	0.0496026	8.68918	51.6668	6.57655e-13	1
ENSG00000167642.12	SPINT2	protein_coding	-0.493378	0.0573338	-8.60535	51.5689	6.91279e-13	1
ENSG00000167468.16	GPX4	protein_coding	-0.131623	0.0154345	-8.52787	51.5569	6.9552e-13	1
ENSG00000131469.12	RPL27	protein_coding	-0.0877818	0.0102686	-8.54854	51.5559	6.9587e-13	1
ENSG00000115085.13	ZAP70	protein_coding	0.163963	0.0188388	8.70346	51.5499	6.97993e-13	1
ENSG00000131143.8	COX4I1	protein_coding	-0.0880558	0.0101993	-8.63354	51.4534	7.33158e-13	1
ENSG00000159111.12	MRPL10	protein_coding	0.208374	0.0242838	8.5808	51.2125	8.2889e-13	1
ENSG00000105887.10	MTPN	protein_coding	0.166473	0.0191985	8.67113	51.1717	8.46289e-13	1
ENSG00000152217.16	SETBP1	protein_coding	0.247836	0.0287405	8.62323	51.1669	8.48361e-13	1
ENSG00000204592.8	HLA-E	protein_coding	0.112733	0.0130655	8.62828	51.1437	8.58457e-13	1
ENSG00000115738.9	ID2	protein_coding	0.298235	0.0351917	8.47458	51.0837	8.85105e-13	1
ENSG00000197457.9	STMN3	protein_coding	-0.274575	0.0321056	-8.55222	50.9678	9.38956e-13	1
ENSG00000168421.12	RHOH	protein_coding	-0.161014	0.0186647	-8.62664	50.9593	9.43035e-13	1
ENSG00000125652.7	ALKBH7	protein_coding	-0.21065	0.024616	-8.55747	50.9256	9.59351e-13	1
ENSG00000121281.12	ADCY7	protein_coding	0.196549	0.0228591	8.59827	50.8654	9.89227e-13	1
ENSG00000115687.13	PASK	protein_coding	-0.337954	0.0400017	-8.4485	50.8522	9.95919e-13	1
ENSG00000168653.10	NDUFS5	protein_coding	-0.143694	0.016812	-8.5471	50.8392	1.0025e-12	1
ENSG00000163565.18	IFI16	protein_coding	0.148722	0.0173287	8.58241	50.7075	1.07212e-12	1
ENSG00000156508.17	EEF1A1	protein_coding	-0.0805095	0.00944291	-8.52591	50.6918	1.08071e-12	1
ENSG00000100321.14	SYNGR1	protein_coding	0.398862	0.0473189	8.42923	50.6811	1.08659e-12	1
ENSG00000138794.9	CASP6	protein_coding	-0.226452	0.0267052	-8.47972	50.6312	1.11458e-12	1
ENSG00000103018.16	CYB5B	protein_coding	0.173193	0.0202358	8.55872	50.5089	1.18628e-12	1
ENSG00000239900.11	ADSL	protein_coding	-0.13587	0.015948	-8.51958	50.5059	1.18807e-12	1
ENSG00000198522.13	GPN1	protein_coding	0.103928	0.0121258	8.57084	50.4655	1.21278e-12	1
ENSG00000281106.2	LINC00282	lincRNA	-0.292284	0.0347759	-8.40477	50.464	1.21369e-12	1
ENSG00000261208.1	RP11-452D12.1	processed_pseudogene	0.348472	0.0407401	8.55354	50.4239	1.23874e-12	1
ENSG00000152558.14	TMEM123	protein_coding	-0.21437	0.0254244	-8.43167	50.4156	1.24403e-12	1
ENSG00000153395.9	LPCAT1	protein_coding	0.408651	0.0485099	8.42406	50.407	1.24948e-12	1
ENSG00000111678.10	C12orf57	protein_coding	-0.219314	0.0261144	-8.39818	50.4056	1.25037e-12	1
ENSG00000128335.13	APOL2	protein_coding	0.135595	0.0159158	8.51953	50.38	1.26677e-12	1
ENSG00000148362.10	C9orf142	protein_coding	0.171	0.0199886	8.55488	50.2756	1.33602e-12	1
ENSG00000182841.12	RRP7BP	transcribed_unprocessed_pseudogene	-0.12828	0.0150584	-8.51886	50.2446	1.35726e-12	1
ENSG00000066322.12	ELOVL1	protein_coding	0.170018	0.0200763	8.46861	50.2374	1.3623e-12	1
ENSG00000230795.3	HLA-K	unprocessed_pseudogene	0.154139	0.018164	8.486	50.1918	1.39432e-12	1
ENSG00000147894.14	C9orf72	protein_coding	-0.16223	0.0190488	-8.51656	50.094	1.46557e-12	1
ENSG00000035687.9	ADSS	protein_coding	0.107414	0.0126352	8.50115	50.089	1.46931e-12	1
ENSG00000173530.5	TNFRSF10D	protein_coding	-0.278526	0.0333378	-8.35468	50.0197	1.52213e-12	1
ENSG00000148841.15	ITPRIP	protein_coding	0.290353	0.0343236	8.45929	50.0185	1.52305e-12	1
ENSG00000156966.6	B3GNT7	protein_coding	0.480649	0.0575419	8.35302	50.0049	1.5336e-12	1
ENSG00000169100.13	SLC25A6	protein_coding	-0.109274	0.0129043	-8.46798	50.0001	1.53736e-12	1
ENSG00000178038.16	ALS2CL	protein_coding	-0.314133	0.0376701	-8.33907	49.8811	1.63349e-12	1
ENSG00000211815.3	TRAV36DV7	TR_V_gene	-0.532419	0.0638947	-8.33276	49.8252	1.68071e-12	1
ENSG00000005020.12	SKAP2	protein_coding	0.37485	0.0441738	8.4858	49.7473	1.74882e-12	1
ENSG00000130402.11	ACTN4	protein_coding	0.331946	0.0392753	8.45178	49.6688	1.8202e-12	1
ENSG00000211456.10	SACM1L	protein_coding	0.15712	0.0186628	8.41887	49.6025	1.88271e-12	1
ENSG00000013810.18	TACC3	protein_coding	-0.215979	0.0259874	-8.31092	49.5339	1.94974e-12	1
ENSG00000139684.13	ESD	protein_coding	-0.175112	0.0208993	-8.37883	49.52	1.96361e-12	1
ENSG00000160856.20	FCRL3	protein_coding	0.226984	0.0269097	8.43505	49.5066	1.97705e-12	1
ENSG00000167613.15	LAIR1	protein_coding	0.257224	0.0305267	8.42619	49.4991	1.98458e-12	1
ENSG00000226423.1	AC093642.4	lincRNA	-0.372466	0.044836	-8.3073	49.4527	2.03211e-12	1
ENSG00000072786.12	STK10	protein_coding	0.112782	0.0134775	8.36819	49.4311	2.05468e-12	1
ENSG00000140368.12	PSTPIP1	protein_coding	0.157274	0.0187308	8.39651	49.4216	2.06458e-12	1
ENSG00000163131.10	CTSS	protein_coding	0.115504	0.0137142	8.42225	49.3338	2.15911e-12	1
ENSG00000102580.14	DNAJC3	protein_coding	0.152631	0.0184472	8.27392	49.3035	2.19276e-12	1
ENSG00000139192.11	TAPBPL	protein_coding	0.162158	0.0191803	8.45436	49.2953	2.20187e-12	1
ENSG00000167315.17	ACAA2	protein_coding	0.192015	0.0226953	8.46057	49.252	2.25107e-12	1
ENSG00000135185.11	TMEM243	protein_coding	-0.158182	0.0191435	-8.26296	49.2063	2.30414e-12	1
ENSG00000058668.14	ATP2B4	protein_coding	0.224976	0.0268	8.39466	49.1572	2.36245e-12	1
ENSG00000198821.10	CD247	protein_coding	0.310475	0.0371521	8.35687	49.1447	2.37757e-12	1
ENSG00000242134.2	RPL5P13	processed_pseudogene	-0.373311	0.0447993	-8.33296	49.1258	2.40064e-12	1
ENSG00000161010.14	C5orf45	protein_coding	-0.112178	0.0133888	-8.37852	49.0436	2.50334e-12	1
ENSG00000198400.11	NTRK1	protein_coding	0.334854	0.0402593	8.31745	48.9832	2.58171e-12	1
ENSG00000214265.11	RP11-701H24.9	protein_coding	-0.187519	0.0224603	-8.34891	48.8163	2.81091e-12	1
ENSG00000235944.7	ZNF815P	transcribed_unprocessed_pseudogene	-0.334335	0.0407184	-8.21091	48.7449	2.91512e-12	1
ENSG00000215305.9	VPS16	protein_coding	0.180796	0.0215444	8.39179	48.7222	2.94907e-12	1
ENSG00000165591.6	FAAH2	protein_coding	-0.467422	0.0563391	-8.29659	48.6889	2.99967e-12	1
ENSG00000211810.3	TRAV29DV5	TR_V_gene	-0.735358	0.0893561	-8.22952	48.6549	3.052e-12	1
ENSG00000197448.13	GSTK1	protein_coding	-0.136787	0.0164768	-8.30181	48.6242	3.10026e-12	1
ENSG00000140030.5	GPR65	protein_coding	0.33379	0.0407414	8.1929	48.4849	3.32839e-12	1
ENSG00000266472.5	MRPS21	protein_coding	-0.0858542	0.010402	-8.2536	48.4686	3.3562e-12	1
ENSG00000100614.17	PPM1A	protein_coding	0.159676	0.019305	8.27121	48.4614	3.36857e-12	1
ENSG00000145214.13	DGKQ	protein_coding	0.232942	0.0279632	8.33031	48.4539	3.38148e-12	1
ENSG00000139990.17	DCAF5	protein_coding	0.125097	0.0150054	8.33676	48.4031	3.47022e-12	1
ENSG00000069020.18	MAST4	protein_coding	-0.216084	0.0261568	-8.26112	48.3082	3.64232e-12	1
ENSG00000177669.3	MBOAT4	protein_coding	-0.222791	0.026822	-8.30628	48.298	3.66118e-12	1
ENSG00000276953.1	TRBV12-4	TR_V_gene	-0.660809	0.0803347	-8.2257	48.2962	3.66462e-12	1
ENSG00000211820.1	TRAV41	TR_V_gene	-0.769389	0.0942897	-8.15984	48.2925	3.67147e-12	1
ENSG00000211692.1	TRGJP1	TR_J_gene	1.03398	0.126754	8.15743	48.2712	3.71156e-12	1
ENSG00000162739.13	SLAMF6	protein_coding	0.158275	0.0191012	8.28614	48.2562	3.74011e-12	1
ENSG00000101082.13	SLA2	protein_coding	0.176819	0.0214565	8.24082	48.25	3.75189e-12	1
ENSG00000108946.14	PRKAR1A	protein_coding	0.147624	0.0178135	8.28718	48.1969	3.85506e-12	1
ENSG00000122026.10	RPL21	protein_coding	-0.0725734	0.00882091	-8.22743	48.1822	3.88395e-12	1
ENSG00000166974.12	MAPRE2	protein_coding	0.167714	0.020332	8.24879	48.1308	3.98723e-12	1
ENSG00000175390.12	EIF3F	protein_coding	-0.095658	0.0116405	-8.21769	48.115	4.01943e-12	1
ENSG00000090263.15	MRPS33	protein_coding	-0.128062	0.0154973	-8.26349	48.0662	4.12073e-12	1
ENSG00000137720.7	C11orf1	protein_coding	-0.192824	0.0234989	-8.20565	48.05	4.15496e-12	1
ENSG00000236790.5	LINC00299	lincRNA	0.558182	0.0686623	8.12937	48.0228	4.21295e-12	1
ENSG00000185664.14	PMEL	protein_coding	-0.353174	0.043019	-8.20971	47.954	4.36343e-12	1
ENSG00000147168.12	IL2RG	protein_coding	0.114945	0.013906	8.26586	47.9169	4.44677e-12	1
ENSG00000166681.13	NGFRAP1	protein_coding	-0.625011	0.0771348	-8.10284	47.7879	4.74905e-12	1
ENSG00000163519.13	TRAT1	protein_coding	-0.586346	0.0723672	-8.10238	47.7839	4.75889e-12	1
ENSG00000205809.9	KLRC2	protein_coding	0.777795	0.0944846	8.23197	47.7374	4.87298e-12	1
ENSG00000145819.15	ARHGAP26	protein_coding	0.261511	0.0322791	8.10156	47.7354	4.87799e-12	1
ENSG00000262187.1	RP11-652G5.2	unprocessed_pseudogene	-0.748093	0.0908907	-8.23068	47.7139	4.93195e-12	1
ENSG00000079335.18	CDC14A	protein_coding	-0.273472	0.033361	-8.19736	47.6164	5.18325e-12	1
ENSG00000163590.13	PPM1L	protein_coding	0.268243	0.0331948	8.08088	47.5937	5.2438e-12	1
ENSG00000266338.6	NBPF15	protein_coding	-0.221917	0.0274825	-8.07483	47.5401	5.38913e-12	1
ENSG00000106799.12	TGFBR1	protein_coding	0.224174	0.0273128	8.20764	47.5008	5.49809e-12	1
ENSG00000205413.7	SAMD9	protein_coding	0.127685	0.0155612	8.20536	47.4519	5.63699e-12	1
ENSG00000147234.10	FRMPD3	protein_coding	0.151381	0.0187867	8.05785	47.3899	5.8183e-12	1
ENSG00000188822.7	CNR2	protein_coding	0.181519	0.0225358	8.05468	47.3618	5.90211e-12	1
ENSG00000205336.11	ADGRG1	protein_coding	0.223718	0.0274591	8.1473	47.3525	5.93017e-12	1
ENSG00000172794.19	RAB37	protein_coding	0.217186	0.0265349	8.18495	47.2838	6.14188e-12	1
ENSG00000110934.10	BIN2	protein_coding	0.0925857	0.0115337	8.02743	47.1208	6.67433e-12	1
ENSG00000041353.9	RAB27B	protein_coding	0.403065	0.0496156	8.12376	47.0739	6.83605e-12	1
ENSG00000126264.9	HCST	protein_coding	0.187185	0.0228465	8.19316	47.0537	6.90682e-12	1
ENSG00000172965.14	MIR4435-2HG	lincRNA	0.261235	0.0320256	8.15708	47.0089	7.06639e-12	1
ENSG00000168807.16	SNTB2	protein_coding	0.151984	0.0189955	8.00104	46.8875	7.51795e-12	1
ENSG00000172270.18	BSG	protein_coding	0.171013	0.0213862	7.99641	46.8466	7.67655e-12	1
ENSG00000134882.15	UBAC2	protein_coding	-0.09815	0.0121585	-8.07254	46.8273	7.75246e-12	1
ENSG00000152256.13	PDK1	protein_coding	-0.301477	0.0377148	-7.99361	46.8219	7.77408e-12	1
ENSG00000138814.16	PPP3CA	protein_coding	0.210242	0.0258368	8.13731	46.8207	7.77867e-12	1
ENSG00000170873.18	MTSS1	protein_coding	0.309348	0.03786	8.17086	46.7544	8.04624e-12	1
ENSG00000143184.4	XCL1	protein_coding	0.493098	0.0612844	8.04606	46.7512	8.05943e-12	1
ENSG00000072110.13	ACTN1	protein_coding	-0.44316	0.0555343	-7.97993	46.701	8.26881e-12	1
ENSG00000189350.12	FAM179A	protein_coding	0.23104	0.0289527	7.9799	46.7007	8.26984e-12	1
ENSG00000265241.6	RBM8A	protein_coding	0.127997	0.0158683	8.06621	46.68	8.35775e-12	1
ENSG00000242473.1	KIR2DP1	unprocessed_pseudogene	0.362947	0.0455305	7.9715	46.6265	8.58905e-12	1
ENSG00000242574.8	HLA-DMB	protein_coding	0.325354	0.0401597	8.10149	46.6265	8.58913e-12	1
ENSG00000211716.2	TRBV9	TR_V_gene	-0.647028	0.0811728	-7.971	46.622	8.60863e-12	1
ENSG00000101695.8	RNF125	protein_coding	0.149535	0.0185713	8.05196	46.582	8.78644e-12	1
ENSG00000158805.11	ZNF276	protein_coding	0.148161	0.0182994	8.0965	46.5734	8.8249e-12	1
ENSG00000118689.14	FOXO3	protein_coding	0.116921	0.0143978	8.12076	46.5664	8.85652e-12	1
ENSG00000122085.16	MTERF4	protein_coding	-0.150568	0.0188174	-8.00152	46.5507	8.92772e-12	1
ENSG00000204256.12	BRD2	protein_coding	0.139382	0.0173385	8.03884	46.5255	9.04356e-12	1
ENSG00000248568.1	KRT8P48	processed_pseudogene	0.30105	0.0372836	8.07458	46.4418	9.43809e-12	1
ENSG00000125844.15	RRBP1	protein_coding	0.186905	0.0232785	8.02909	46.3808	9.73654e-12	1
ENSG00000133422.12	MORC2	protein_coding	-0.170189	0.0212533	-8.00765	46.1841	1.07646e-11	1
ENSG00000158987.20	RAPGEF6	protein_coding	-0.214663	0.0269146	-7.9757	46.1672	1.08579e-11	1
ENSG00000117394.19	SLC2A1	protein_coding	0.197903	0.0246258	8.03643	46.1215	1.11143e-11	1
ENSG00000110448.10	CD5	protein_coding	-0.577523	0.0730176	-7.90937	46.0777	1.13654e-11	1
ENSG00000104783.11	KCNN4	protein_coding	-0.332663	0.0420732	-7.90678	46.0549	1.14987e-11	1
ENSG00000165527.6	ARF6	protein_coding	0.115478	0.014383	8.02882	46.0081	1.17767e-11	1
ENSG00000013725.14	CD6	protein_coding	-0.184932	0.0234295	-7.89314	45.9345	1.22276e-11	1
ENSG00000137818.11	RPLP1	protein_coding	-0.0819387	0.010277	-7.973	45.9136	1.23585e-11	1
ENSG00000166289.5	PLEKHF1	protein_coding	0.37707	0.0469622	8.02924	45.8753	1.26022e-11	1
ENSG00000255641.1	RP11-277P12.6	protein_coding	0.682639	0.0865801	7.88448	45.8581	1.27139e-11	1
ENSG00000211878.1	TRAJ11	TR_J_gene	-0.781907	0.0984686	-7.94067	45.8426	1.28143e-11	1
ENSG00000134153.9	EMC7	protein_coding	0.112613	0.0141013	7.98599	45.8019	1.30838e-11	1
ENSG00000197746.13	PSAP	protein_coding	0.155822	0.0195076	7.98775	45.7436	1.34791e-11	1
ENSG00000144802.11	NFKBIZ	protein_coding	-0.267571	0.0334127	-8.00809	45.692	1.38385e-11	1
ENSG00000249806.1	RP11-223C24.1	lincRNA	-0.558045	0.0709589	-7.86434	45.6803	1.39214e-11	1
ENSG00000142185.16	TRPM2	protein_coding	0.296688	0.0373596	7.9414	45.6595	1.40701e-11	1
ENSG00000127951.5	FGL2	protein_coding	0.238334	0.0299976	7.94509	45.6255	1.43168e-11	1
ENSG00000102805.13	CLN5	protein_coding	-0.386195	0.0491589	-7.85605	45.6072	1.4451e-11	1
ENSG00000263394.1	RP11-160E2.19	lincRNA	-0.454797	0.0579264	-7.85129	45.5652	1.47639e-11	1
ENSG00000235532.1	LINC00402	lincRNA	-0.558484	0.071202	-7.84365	45.4979	1.52805e-11	1
ENSG00000281889.1	AC073072.1	protein_coding	0.0994076	0.0125995	7.88979	45.4525	1.5639e-11	1
ENSG00000152270.8	PDE3B	protein_coding	-0.315991	0.03968	-7.96348	45.4251	1.58592e-11	1
ENSG00000182718.16	ANXA2	protein_coding	0.191932	0.0241098	7.96073	45.3717	1.62975e-11	1
ENSG00000137364.4	TPMT	protein_coding	0.104965	0.0131498	7.98222	45.3202	1.67311e-11	1
ENSG00000175197.10	DDIT3	protein_coding	0.17535	0.0221702	7.90925	45.3075	1.68403e-11	1
ENSG00000218226.1	TATDN2P2	processed_pseudogene	0.236105	0.0298773	7.9025	45.3056	1.68566e-11	1
ENSG00000163399.15	ATP1A1	protein_coding	-0.127071	0.0159563	-7.9637	45.292	1.69738e-11	1
ENSG00000122224.17	LY9	protein_coding	-0.162495	0.0206234	-7.87915	45.223	1.75826e-11	1
ENSG00000282989.1	KB-1396H2.2	processed_pseudogene	0.308079	0.0394573	7.8079	45.1827	1.79487e-11	1
ENSG00000162408.10	NOL9	protein_coding	-0.162768	0.0205965	-7.90269	45.0851	1.88652e-11	1
ENSG00000224032.6	EPB41L4A-AS1	lincRNA	-0.156524	0.0197891	-7.90961	45.0691	1.90206e-11	1
ENSG00000272602.5	ZNF595	protein_coding	0.290083	0.0371526	7.80787	45.0457	1.92493e-11	1
ENSG00000138439.11	FAM117B	protein_coding	-0.245474	0.0309561	-7.92973	45.0357	1.93478e-11	1
ENSG00000100084.14	HIRA	protein_coding	0.258228	0.0329273	7.84237	44.9296	2.04247e-11	1
ENSG00000162892.15	IL24	protein_coding	-0.215124	0.0273568	-7.86364	44.9077	2.06549e-11	1
ENSG00000143851.15	PTPN7	protein_coding	0.118917	0.015174	7.83689	44.8905	2.08367e-11	1
ENSG00000070831.15	CDC42	protein_coding	0.0940657	0.0120699	7.79343	44.7147	2.27939e-11	1
ENSG00000184903.9	IMMP2L	protein_coding	-0.223753	0.0284413	-7.86719	44.6986	2.29822e-11	1
ENSG00000197467.13	COL13A1	protein_coding	0.301299	0.0388637	7.75271	44.6965	2.30071e-11	1
ENSG00000137078.8	SIT1	protein_coding	-0.51508	0.0658819	-7.81822	44.6761	2.32475e-11	1
ENSG00000156587.15	UBE2L6	protein_coding	0.0937586	0.0119376	7.85407	44.6362	2.37262e-11	1
ENSG00000225720.6	RP4-742C19.12	transcribed_unprocessed_pseudogene	0.481636	0.0608726	7.91219	44.6293	2.38101e-11	1
ENSG00000124181.14	PLCG1	protein_coding	-0.215998	0.0275819	-7.83116	44.6205	2.39176e-11	1
ENSG00000110906.12	KCTD10	protein_coding	0.272328	0.0345777	7.87581	44.586	2.4343e-11	1
ENSG00000139182.13	CLSTN3	protein_coding	0.208961	0.0265912	7.85828	44.5652	2.46029e-11	1
ENSG00000135604.9	STX11	protein_coding	0.285564	0.0364675	7.83064	44.4749	2.57638e-11	1
ENSG00000114388.12	NPRL2	protein_coding	0.161679	0.0205841	7.85457	44.4679	2.58564e-11	1
ENSG00000166333.13	ILK	protein_coding	0.16537	0.02109	7.84118	44.447	2.61333e-11	1
ENSG00000232859.9	LYRM9	protein_coding	-0.220446	0.0282167	-7.81263	44.4297	2.63659e-11	1
ENSG00000172531.14	PPP1CA	protein_coding	0.15571	0.0198507	7.84408	44.4297	2.63659e-11	1
ENSG00000180871.7	CXCR2	protein_coding	0.441711	0.0571936	7.72308	44.3863	2.69565e-11	1
ENSG00000262292.2	RP11-160E2.11	lincRNA	-0.34318	0.0444706	-7.717	44.3773	2.70802e-11	1
ENSG00000134996.11	OSTF1	protein_coding	0.188201	0.0240189	7.83555	44.3503	2.7457e-11	1
ENSG00000124570.17	SERPINB6	protein_coding	0.215366	0.0276003	7.80305	44.3279	2.77733e-11	1
ENSG00000121274.12	PAPD5	protein_coding	0.140735	0.0180697	7.78842	44.2862	2.83709e-11	1
ENSG00000101608.12	MYL12A	protein_coding	0.109881	0.0140844	7.80166	44.1605	3.02518e-11	1
ENSG00000186470.13	BTN3A2	protein_coding	0.102264	0.0131403	7.78249	44.0779	3.15558e-11	1
ENSG00000174600.13	CMKLR1	protein_coding	0.439987	0.056459	7.79303	44.0662	3.17449e-11	1
ENSG00000089220.4	PEBP1	protein_coding	-0.133745	0.0172387	-7.75843	43.9945	3.29305e-11	1
ENSG00000204632.11	HLA-G	protein_coding	0.122177	0.0156962	7.7839	43.9844	3.31003e-11	1
ENSG00000213722.8	DDAH2	protein_coding	0.268531	0.0344654	7.79132	43.9726	3.33011e-11	1
ENSG00000011523.13	CEP68	protein_coding	-0.184253	0.0237631	-7.75377	43.8968	3.4615e-11	1
ENSG00000115307.16	AUP1	protein_coding	0.0990771	0.0128163	7.73058	43.8704	3.50856e-11	1
ENSG00000265491.4	RNF115	protein_coding	0.113511	0.0146824	7.73108	43.8485	3.54807e-11	1
ENSG00000242736.1	TRBV1	TR_V_pseudogene	-0.506565	0.0661692	-7.65561	43.8421	3.55959e-11	1
ENSG00000128340.14	RAC2	protein_coding	0.140048	0.0180528	7.75769	43.7151	3.79822e-11	1
ENSG00000131871.14	VIMP	protein_coding	0.19722	0.0258114	7.6408	43.712	3.80441e-11	1
ENSG00000196821.9	C6orf106	protein_coding	0.149575	0.0195774	7.64016	43.7063	3.81533e-11	1
ENSG00000160218.12	TRAPPC10	protein_coding	0.182996	0.0237387	7.70875	43.691	3.84536e-11	1
ENSG00000110944.8	IL23A	protein_coding	-0.362903	0.0467883	-7.75627	43.666	3.89485e-11	1
ENSG00000182173.12	TSEN54	protein_coding	0.16259	0.021069	7.717	43.6585	3.9098e-11	1
ENSG00000167508.10	MVD	protein_coding	0.20151	0.0260969	7.72161	43.6503	3.92613e-11	1
ENSG00000122958.14	VPS26A	protein_coding	0.171975	0.0224432	7.66265	43.6401	3.94674e-11	1
ENSG00000121579.12	NAA50	protein_coding	0.173795	0.0224754	7.73267	43.587	4.05524e-11	1
ENSG00000213281.4	NRAS	protein_coding	0.143437	0.0186533	7.68965	43.519	4.1986e-11	1
ENSG00000160799.11	CCDC12	protein_coding	0.115279	0.0148884	7.74289	43.5055	4.22776e-11	1
ENSG00000236287.7	ZBED5	protein_coding	-0.16433	0.0213605	-7.69318	43.4749	4.29427e-11	1
ENSG00000137101.12	CD72	protein_coding	0.313887	0.040618	7.72777	43.4596	4.32802e-11	1
ENSG00000205810.8	KLRC3	protein_coding	0.709924	0.0925523	7.67051	43.453	4.34258e-11	1
ENSG00000174292.12	TNK1	protein_coding	-0.340682	0.0442614	-7.69704	43.4467	4.35662e-11	1
ENSG00000131018.22	SYNE1	protein_coding	0.110613	0.0143186	7.72513	43.3313	4.62128e-11	1
ENSG00000183576.12	SETD3	protein_coding	0.188575	0.0244047	7.727	43.3154	4.65904e-11	1
ENSG00000137414.5	FAM8A1	protein_coding	0.146368	0.0188567	7.76212	43.2962	4.70497e-11	1
ENSG00000067560.10	RHOA	protein_coding	0.0909787	0.0117669	7.73175	43.2843	4.73361e-11	1
ENSG00000197019.4	SERTAD1	protein_coding	0.209446	0.0273268	7.66448	43.2369	4.84981e-11	1
ENSG00000186594.12	MIR22HG	lincRNA	0.294789	0.0384743	7.66198	43.2112	4.91382e-11	1
ENSG00000055044.10	NOP58	protein_coding	-0.110681	0.014395	-7.68884	43.1705	5.01714e-11	1
ENSG00000188042.7	ARL4C	protein_coding	0.224324	0.0295741	7.58513	43.1555	5.05576e-11	1
ENSG00000101888.11	NXT2	protein_coding	0.202208	0.0262197	7.71206	43.1495	5.07131e-11	1
ENSG00000161217.11	PCYT1A	protein_coding	0.140261	0.0182732	7.67578	43.127	5.12996e-11	1
ENSG00000068697.6	LAPTM4A	protein_coding	0.118625	0.0155417	7.63272	43.0893	5.22972e-11	1
ENSG00000173482.16	PTPRM	protein_coding	-0.135474	0.0176337	-7.68269	43.0482	5.34069e-11	1
ENSG00000026652.13	AGPAT4	protein_coding	0.317367	0.041487	7.64979	42.9866	5.51156e-11	1
ENSG00000279049.1	AL353898.1	pseudogene	0.0936572	0.0122856	7.62335	42.9706	5.55701e-11	1
ENSG00000197943.9	PLCG2	protein_coding	0.499384	0.0660941	7.55565	42.9644	5.57451e-11	1
ENSG00000079332.14	SAR1A	protein_coding	0.107848	0.0141864	7.60221	42.9242	5.6901e-11	1
ENSG00000072135.12	PTPN18	protein_coding	0.225087	0.0292588	7.69296	42.9177	5.70913e-11	1
ENSG00000170006.11	TMEM154	protein_coding	-0.191807	0.0251969	-7.61234	42.8999	5.76151e-11	1
ENSG00000196586.13	MYO6	protein_coding	0.226804	0.0295704	7.66999	42.8949	5.77612e-11	1
ENSG00000211714.3	TRBV7-3	TR_V_gene	-0.509001	0.0674948	-7.54134	42.8388	5.94408e-11	1
ENSG00000117543.19	DPH5	protein_coding	-0.138239	0.0182494	-7.57498	42.8254	5.98485e-11	1
ENSG00000111669.14	TPI1	protein_coding	0.136349	0.0177451	7.68374	42.7812	6.12176e-11	1
ENSG00000171314.8	PGAM1	protein_coding	0.10773	0.0140981	7.64143	42.7333	6.27348e-11	1
ENSG00000220842.6	RP11-572P18.1	processed_pseudogene	-0.0787722	0.0103388	-7.61912	42.724	6.30333e-11	1
ENSG00000086598.10	TMED2	protein_coding	0.109682	0.0145762	7.52471	42.6931	6.40389e-11	1
ENSG00000186815.12	TPCN1	protein_coding	-0.220925	0.0293656	-7.52328	42.6805	6.44527e-11	1
ENSG00000035115.21	SH3YL1	protein_coding	-0.190466	0.0249882	-7.62223	42.6403	6.57905e-11	1
ENSG00000140006.11	WDR89	protein_coding	-0.162246	0.0214197	-7.57464	42.5438	6.91176e-11	1
ENSG00000135049.15	AGTPBP1	protein_coding	0.156128	0.0205876	7.58357	42.4893	7.10715e-11	1
ENSG00000131473.16	ACLY	protein_coding	0.109512	0.0143648	7.62361	42.4859	7.11952e-11	1
ENSG00000134308.13	YWHAQ	protein_coding	0.136546	0.0179388	7.61173	42.4229	7.35237e-11	1
ENSG00000175029.16	CTBP2	protein_coding	0.404969	0.0531744	7.61586	42.4159	7.37875e-11	1
ENSG00000167863.11	ATP5H	protein_coding	-0.105654	0.0139712	-7.56227	42.4124	7.39209e-11	1
ENSG00000240065.7	PSMB9	protein_coding	0.100284	0.0132091	7.59202	42.4081	7.4084e-11	1
ENSG00000086288.11	NME8	protein_coding	0.517356	0.0690624	7.49114	42.3989	7.4433e-11	1
ENSG00000260077.1	RP11-254F7.2	lincRNA	0.191654	0.0255416	7.50361	42.3595	7.59478e-11	1
ENSG00000204642.13	HLA-F	protein_coding	0.109223	0.0143911	7.58965	42.3294	7.71254e-11	1
ENSG00000274265.4	CH17-189H20.1	lincRNA	0.114476	0.0151129	7.57475	42.2475	8.04208e-11	1
ENSG00000175066.15	GK5	protein_coding	0.171216	0.0229093	7.47365	42.2457	8.0498e-11	1
ENSG00000134107.4	BHLHE40	protein_coding	0.455721	0.0603936	7.54584	42.2406	8.07061e-11	1
ENSG00000054148.17	PHPT1	protein_coding	0.168743	0.0222459	7.58536	42.2334	8.10043e-11	1
ENSG00000069974.15	RAB27A	protein_coding	0.220232	0.0289556	7.60585	42.198	8.24849e-11	1
ENSG00000091409.14	ITGA6	protein_coding	-0.272014	0.0360162	-7.55254	42.1835	8.30964e-11	1
ENSG00000111670.14	GNPTAB	protein_coding	0.180389	0.0239597	7.52885	42.0887	8.72261e-11	1
ENSG00000178199.13	ZC3H12D	protein_coding	-0.241453	0.0320882	-7.52466	42.0608	8.84783e-11	1
ENSG00000110583.12	NAA40	protein_coding	0.199429	0.0263665	7.56372	42.0315	8.9814e-11	1
ENSG00000086730.16	LAT2	protein_coding	0.40112	0.0538484	7.44907	42.0305	8.98597e-11	1
ENSG00000113296.14	THBS4	protein_coding	-0.377258	0.0506484	-7.44856	42.026	9.00668e-11	1
ENSG00000104731.13	KLHDC4	protein_coding	0.144091	0.0192548	7.48335	41.9633	9.30022e-11	1
ENSG00000187118.12	CMC1	protein_coding	0.488023	0.0656074	7.43854	41.9383	9.41975e-11	1
ENSG00000166794.4	PPIB	protein_coding	0.127929	0.0172124	7.43235	41.8842	9.68422e-11	1
ENSG00000213400.3	RPL12P18	processed_pseudogene	-0.507745	0.0672534	-7.54973	41.8362	9.92466e-11	1
ENSG00000134070.4	IRAK2	protein_coding	0.236451	0.0313997	7.53034	41.7624	1.03069e-10	1
ENSG00000168646.12	AXIN2	protein_coding	-0.217114	0.0289651	-7.4957	41.737	1.04414e-10	1
ENSG00000211869.1	TRAJ20	TR_J_gene	-0.862673	0.116484	-7.40591	41.653	1.08999e-10	1
ENSG00000085117.11	CD82	protein_coding	-0.333782	0.0448291	-7.44564	41.6468	1.09343e-10	1
ENSG00000173141.4	MRPL57	protein_coding	-0.0772815	0.0103917	-7.43684	41.5306	1.16043e-10	1
ENSG00000145703.15	IQGAP2	protein_coding	0.132225	0.017683	7.47751	41.5277	1.16212e-10	1
ENSG00000189283.9	FHIT	protein_coding	-0.458959	0.0620983	-7.39086	41.5214	1.16585e-10	1
ENSG00000211818.1	TRAV39	TR_V_gene	-0.490897	0.0664416	-7.38839	41.4999	1.17877e-10	1
ENSG00000126247.10	CAPNS1	protein_coding	0.159033	0.0213562	7.44669	41.4932	1.18279e-10	1
ENSG00000166313.18	APBB1	protein_coding	-0.202389	0.0273995	-7.38658	41.484	1.18839e-10	1
ENSG00000125498.19	KIR2DL1	protein_coding	0.540557	0.0722742	7.47925	41.4625	1.20153e-10	1
ENSG00000188243.12	COMMD6	protein_coding	-0.144022	0.0193421	-7.44607	41.44	1.21543e-10	1
ENSG00000140941.12	MAP1LC3B	protein_coding	0.103183	0.0138659	7.44151	41.3394	1.27966e-10	1
ENSG00000244038.9	DDOST	protein_coding	0.0942942	0.0127948	7.36976	41.3371	1.28114e-10	1
ENSG00000215788.9	TNFRSF25	protein_coding	-0.381396	0.0510146	-7.47621	41.3196	1.29266e-10	1
ENSG00000106123.11	EPHB6	protein_coding	-0.324516	0.0440626	-7.36488	41.2945	1.30935e-10	1
ENSG00000182541.17	LIMK2	protein_coding	-0.202627	0.0270707	-7.4851	41.2696	1.32617e-10	1
ENSG00000244682.7	FCGR2C	polymorphic_pseudogene	0.40853	0.0551845	7.40299	41.2374	1.34816e-10	1
ENSG00000125868.15	DSTN	protein_coding	0.134539	0.0179595	7.49125	41.1929	1.37926e-10	1
ENSG00000108474.16	PIGL	protein_coding	-0.113275	0.0151488	-7.47748	41.1359	1.42001e-10	1
ENSG00000137070.17	IL11RA	protein_coding	-0.224219	0.0303562	-7.38628	41.0985	1.44746e-10	1
ENSG00000116717.11	GADD45A	protein_coding	0.248136	0.0334648	7.41485	41.0896	1.45412e-10	1
ENSG00000185697.16	MYBL1	protein_coding	0.358493	0.0483299	7.41763	40.9977	1.52408e-10	1
ENSG00000177409.11	SAMD9L	protein_coding	0.192817	0.0259505	7.43017	40.9786	1.53902e-10	1
ENSG00000149781.12	FERMT3	protein_coding	0.133021	0.0178897	7.43559	40.9448	1.56592e-10	1
ENSG00000143801.16	PSEN2	protein_coding	0.263247	0.035345	7.44793	40.8829	1.61629e-10	1
ENSG00000169223.14	LMAN2	protein_coding	0.108535	0.0146223	7.42255	40.8793	1.61927e-10	1
ENSG00000092010.14	PSME1	protein_coding	0.0827414	0.0111653	7.41057	40.8444	1.64841e-10	1
ENSG00000124222.21	STX16	protein_coding	-0.114451	0.0155416	-7.36421	40.8167	1.67197e-10	1
ENSG00000147604.13	RPL7	protein_coding	-0.0513383	0.00695448	-7.38205	40.7984	1.6877e-10	1
ENSG00000179598.5	PLD6	protein_coding	-0.154813	0.0209313	-7.39623	40.7957	1.69005e-10	1
ENSG00000280454.1	AC007347.1	pseudogene	0.0874099	0.011885	7.35463	40.7723	1.71043e-10	1
ENSG00000151623.14	NR3C2	protein_coding	-0.266527	0.0365281	-7.29649	40.6977	1.77693e-10	1
ENSG00000142102.15	ATHL1	protein_coding	-0.160497	0.0217063	-7.39404	40.6836	1.78981e-10	1
ENSG00000156110.13	ADK	protein_coding	-0.152021	0.0206785	-7.35165	40.6774	1.79548e-10	1
ENSG00000154655.14	L3MBTL4	protein_coding	0.260884	0.0357821	7.29089	40.649	1.82184e-10	1
ENSG00000170348.8	TMED10	protein_coding	0.119594	0.0164065	7.2894	40.6359	1.83406e-10	1
ENSG00000238105.7	GOLGA2P5	transcribed_unprocessed_pseudogene	-0.091904	0.0126098	-7.28829	40.6263	1.84309e-10	1
ENSG00000184271.15	POU6F1	protein_coding	-0.297375	0.0399775	-7.43856	40.5689	1.89802e-10	1
ENSG00000196781.13	TLE1	protein_coding	0.476829	0.0649659	7.33968	40.5523	1.9142e-10	1
ENSG00000026950.16	BTN3A1	protein_coding	0.114774	0.0155655	7.37362	40.5492	1.91731e-10	1
ENSG00000164346.9	NSA2	protein_coding	-0.12307	0.0166973	-7.37065	40.532	1.93425e-10	1
ENSG00000109321.10	AREG	protein_coding	0.377251	0.0513219	7.35068	40.5164	1.94969e-10	1
ENSG00000162804.13	SNED1	protein_coding	-0.3571	0.048396	-7.3787	40.4869	1.97936e-10	1
ENSG00000165512.4	ZNF22	protein_coding	0.109361	0.0148406	7.36903	40.4222	2.04605e-10	1
ENSG00000211817.2	TRAV38-2DV8	TR_V_gene	-0.647899	0.0891825	-7.26486	40.4221	2.04609e-10	1
ENSG00000166946.13	CCNDBP1	protein_coding	0.0760998	0.0103302	7.36675	40.3749	2.09622e-10	1
ENSG00000138378.17	STAT4	protein_coding	0.147424	0.0202155	7.29264	40.3575	2.11495e-10	1
ENSG00000196139.12	AKR1C3	protein_coding	0.485341	0.0668856	7.25629	40.3475	2.12582e-10	1
ENSG00000152332.15	UHMK1	protein_coding	0.105221	0.0142117	7.40381	40.3185	2.1576e-10	1
ENSG00000117676.13	RPS6KA1	protein_coding	0.17893	0.0242929	7.36552	40.3094	2.16761e-10	1
ENSG00000163508.12	EOMES	protein_coding	0.366137	0.0496686	7.37161	40.2997	2.17847e-10	1
ENSG00000124126.13	PREX1	protein_coding	0.192207	0.0261287	7.35618	40.2861	2.19367e-10	1
ENSG00000211752.3	TRBV27	TR_V_gene	-0.653641	0.0901958	-7.24691	40.2658	2.21657e-10	1
ENSG00000108107.12	RPL28	protein_coding	-0.0919882	0.012469	-7.37737	40.2525	2.2317e-10	1
ENSG00000135821.16	GLUL	protein_coding	0.239794	0.0327533	7.32121	40.2207	2.2683e-10	1
ENSG00000148180.17	GSN	protein_coding	0.291644	0.0402859	7.23934	40.1999	2.29256e-10	1
ENSG00000145730.20	PAM	protein_coding	0.169042	0.0230836	7.32303	40.1956	2.2977e-10	1
ENSG00000030110.12	BAK1	protein_coding	0.156659	0.0216672	7.23023	40.1206	2.38761e-10	1
ENSG00000214351.5	OR1X5P	unprocessed_pseudogene	-0.283554	0.0388941	-7.29042	40.0786	2.43952e-10	1
ENSG00000146425.10	DYNLT1	protein_coding	0.126845	0.017417	7.2828	40.0506	2.47467e-10	1
ENSG00000149212.11	SESN3	protein_coding	-0.323621	0.0448163	-7.22106	40.0408	2.48713e-10	1
ENSG00000136950.13	ARPC5L	protein_coding	0.237328	0.0323523	7.33572	40.0086	2.52845e-10	1
ENSG00000115649.15	CNPPD1	protein_coding	0.159824	0.0217925	7.33388	39.9732	2.57471e-10	1
ENSG00000064012.21	CASP8	protein_coding	0.0762268	0.0104737	7.27789	39.9521	2.60273e-10	1
ENSG00000117643.14	MAN1C1	protein_coding	-0.171253	0.0237631	-7.20668	39.9158	2.65155e-10	1
ENSG00000268027.5	AC006129.2	lincRNA	-0.140306	0.0192939	-7.27203	39.8688	2.7161e-10	1
ENSG00000138468.15	SENP7	protein_coding	0.0919552	0.0126723	7.25637	39.8463	2.74756e-10	1
ENSG00000137210.13	TMEM14B	protein_coding	-0.0980634	0.0135081	-7.25962	39.8418	2.75385e-10	1
ENSG00000222041.10	LINC00152	lincRNA	0.21819	0.0299778	7.27841	39.8024	2.81e-10	1
ENSG00000213523.9	SRA1	protein_coding	0.129404	0.0177648	7.28433	39.7679	2.86006e-10	1
ENSG00000094916.13	CBX5	protein_coding	-0.11274	0.0155705	-7.2406	39.7491	2.88773e-10	1
ENSG00000224791.1	KRT18P39	processed_pseudogene	-0.261438	0.0360286	-7.25641	39.7384	2.9036e-10	1
ENSG00000173726.10	TOMM20	protein_coding	-0.15057	0.0206602	-7.28793	39.73	2.91609e-10	1
ENSG00000233387.1	RP11-342D11.3	lincRNA	-0.432422	0.0597421	-7.23814	39.6876	2.98017e-10	1
ENSG00000211666.2	IGLV2-14	IG_V_gene	0.507501	0.06981	7.26974	39.6756	2.99845e-10	1
ENSG00000139725.7	RHOF	protein_coding	0.126581	0.0174441	7.25638	39.4618	3.34542e-10	1
ENSG00000047634.14	SCML1	protein_coding	-0.349039	0.0482252	-7.23768	39.4575	3.35282e-10	1
ENSG00000104689.9	TNFRSF10A	protein_coding	-0.220739	0.0303255	-7.27899	39.3474	3.54718e-10	1
ENSG00000275743.1	TRBV14	TR_V_gene	-0.471312	0.0660145	-7.13952	39.3323	3.57485e-10	1
ENSG00000157107.13	FCHO2	protein_coding	0.2016	0.0282437	7.1379	39.3182	3.60073e-10	1
ENSG00000172673.10	THEMIS	protein_coding	-0.500341	0.0701012	-7.13742	39.314	3.60838e-10	1
ENSG00000166272.16	WBP1L	protein_coding	0.124962	0.0172603	7.23988	39.2971	3.63976e-10	1
ENSG00000213699.8	SLC35F6	protein_coding	0.0885243	0.0123283	7.18055	39.2794	3.67293e-10	1
ENSG00000158717.10	RNF166	protein_coding	0.239987	0.0333034	7.20608	39.274	3.68311e-10	1
ENSG00000134215.15	VAV3	protein_coding	0.134279	0.018826	7.13265	39.2726	3.68574e-10	1
ENSG00000106560.10	GIMAP2	protein_coding	-0.0617242	0.00857011	-7.20226	39.265	3.70006e-10	1
ENSG00000178982.9	EIF3K	protein_coding	-0.0694401	0.00966483	-7.18482	39.2603	3.70913e-10	1
ENSG00000173905.8	GOLIM4	protein_coding	0.299883	0.0420575	7.13032	39.2525	3.72395e-10	1
ENSG00000228261.1	RP11-127L20.3	lincRNA	0.216728	0.0301705	7.18342	39.2269	3.7731e-10	1
ENSG00000141506.13	PIK3R5	protein_coding	0.135851	0.0190611	7.12713	39.2248	3.77717e-10	1
ENSG00000119714.10	GPR68	protein_coding	0.259129	0.03582	7.23419	39.2237	3.77933e-10	1
ENSG00000070190.12	DAPP1	protein_coding	-0.198861	0.0276944	-7.18053	39.1691	3.88639e-10	1
ENSG00000211728.2	TRBV5-6	TR_V_gene	-0.583976	0.0820117	-7.12064	39.1684	3.88775e-10	1
ENSG00000211814.1	TRAV35	TR_V_pseudogene	-0.575641	0.0808625	-7.11876	39.1522	3.9203e-10	1
ENSG00000259092.1	TRAV30	TR_V_gene	-0.527864	0.074176	-7.11637	39.1315	3.9621e-10	1
ENSG00000136213.9	CHST12	protein_coding	0.25514	0.0353628	7.21493	39.1191	3.98729e-10	1
ENSG00000115607.9	IL18RAP	protein_coding	0.867932	0.122016	7.11324	39.1043	4.01761e-10	1
ENSG00000089157.15	RPLP0	protein_coding	-0.123206	0.0172699	-7.13411	39.0945	4.0378e-10	1
ENSG00000213413.2	PVRIG	protein_coding	0.12943	0.0179829	7.19737	39.0034	4.23065e-10	1
ENSG00000112182.14	BACH2	protein_coding	-0.292083	0.0405393	-7.20494	38.9698	4.30414e-10	1
ENSG00000171100.14	MTM1	protein_coding	-0.222771	0.0311792	-7.14485	38.9217	4.41155e-10	1
ENSG00000160593.17	AMICA1	protein_coding	-0.45855	0.0639757	-7.16757	38.9138	4.4293e-10	1
ENSG00000135968.19	GCC2	protein_coding	-0.128585	0.0179526	-7.16251	38.9004	4.4598e-10	1
ENSG00000124942.13	AHNAK	protein_coding	0.186471	0.0259599	7.18304	38.8767	4.51435e-10	1
ENSG00000088179.8	PTPN4	protein_coding	0.194246	0.0269976	7.19494	38.8746	4.51921e-10	1
ENSG00000065135.8	GNAI3	protein_coding	0.0798664	0.0112603	7.09276	38.8576	4.5588e-10	1
ENSG00000105339.10	DENND3	protein_coding	0.264727	0.037057	7.14376	38.8552	4.56445e-10	1
ENSG00000204475.9	NCR3	protein_coding	0.564251	0.0796644	7.08284	38.8408	4.59819e-10	1
ENSG00000132963.7	POMP	protein_coding	0.142848	0.0200868	7.11151	38.8372	4.60661e-10	1
ENSG00000141741.11	MIEN1	protein_coding	0.216407	0.0300867	7.19278	38.8222	4.64219e-10	1
ENSG00000107331.16	ABCA2	protein_coding	0.313047	0.0438571	7.13788	38.8048	4.68382e-10	1
ENSG00000176171.11	BNIP3	protein_coding	-0.133485	0.0187328	-7.12572	38.7517	4.81301e-10	1
ENSG00000149100.12	EIF3M	protein_coding	-0.0970045	0.0136032	-7.13103	38.7453	4.82867e-10	1
ENSG00000076641.4	PAG1	protein_coding	-0.254875	0.0360518	-7.06968	38.7268	4.87469e-10	1
ENSG00000119922.8	IFIT2	protein_coding	0.210547	0.0293756	7.1674	38.718	4.89674e-10	1
ENSG00000100376.11	FAM118A	protein_coding	-0.153201	0.0214329	-7.14791	38.7046	4.93041e-10	1
ENSG00000116747.12	TROVE2	protein_coding	0.0904351	0.0125893	7.18347	38.6781	4.99797e-10	1
ENSG00000142541.16	RPL13A	protein_coding	-0.0713664	0.0100255	-7.11846	38.6702	5.01816e-10	1
ENSG00000120963.11	ZNF706	protein_coding	-0.103826	0.0145701	-7.12594	38.6503	5.06959e-10	1
ENSG00000188229.5	TUBB4B	protein_coding	0.216839	0.030499	7.10969	38.6338	5.11253e-10	1
ENSG00000110108.9	TMEM109	protein_coding	0.16335	0.0228006	7.16425	38.6105	5.17406e-10	1
ENSG00000145687.15	SSBP2	protein_coding	-0.113402	0.0160983	-7.04433	38.5074	5.45473e-10	1
ENSG00000211826.1	TRDJ4	TR_J_gene	0.670571	0.0946931	7.08151	38.4711	5.55697e-10	1
ENSG00000088387.17	DOCK9	protein_coding	-0.219709	0.0312201	-7.03741	38.4475	5.62471e-10	1
ENSG00000010270.13	STARD3NL	protein_coding	0.122814	0.0172538	7.11805	38.4397	5.64732e-10	1
ENSG00000112394.16	SLC16A10	protein_coding	-0.157377	0.0223699	-7.03521	38.4284	5.67999e-10	1
ENSG00000237513.1	RP11-325F22.2	lincRNA	0.232392	0.0327908	7.08709	38.4238	5.69336e-10	1
ENSG00000142512.14	SIGLEC10	protein_coding	0.144883	0.020599	7.03351	38.4138	5.72277e-10	1
ENSG00000256590.2	TRDV3	TR_V_gene	0.527715	0.0741427	7.11756	38.3479	5.91915e-10	1
ENSG00000089041.16	P2RX7	protein_coding	0.155768	0.0218433	7.13116	38.343	5.93406e-10	1
ENSG00000130921.7	C12orf65	protein_coding	-0.0842447	0.0118349	-7.11832	38.3273	5.98203e-10	1
ENSG00000228140.1	RP3-467K16.4	lincRNA	0.107357	0.0152234	7.0521	38.2471	6.23283e-10	1
ENSG00000158321.15	AUTS2	protein_coding	0.418274	0.0594587	7.03469	38.1754	6.4664e-10	1
ENSG00000075420.12	FNDC3B	protein_coding	0.203204	0.0287683	7.06348	38.1513	6.54649e-10	1
ENSG00000154358.19	OBSCN	protein_coding	-0.214041	0.030252	-7.07528	38.1496	6.55225e-10	1
ENSG00000159231.5	CBR3	protein_coding	-0.304744	0.043069	-7.07571	38.1311	6.6146e-10	1
ENSG00000110665.11	C11orf21	protein_coding	0.229303	0.0322275	7.11513	38.1307	6.61626e-10	1
ENSG00000134759.13	ELP2	protein_coding	-0.0777732	0.0109724	-7.0881	38.1247	6.63656e-10	1
ENSG00000145012.12	LPP	protein_coding	0.162013	0.0231449	6.99993	38.1234	6.64078e-10	1
ENSG00000231389.7	HLA-DPA1	protein_coding	0.357604	0.0506089	7.06603	38.0986	6.72572e-10	1
ENSG00000168612.4	ZSWIM1	protein_coding	-0.128789	0.0184078	-6.99642	38.0931	6.74485e-10	1
ENSG00000211691.2	TRGJP	TR_J_gene	0.924942	0.132203	6.99637	38.0926	6.74647e-10	1
ENSG00000075234.16	TTC38	protein_coding	0.200993	0.028773	6.9855	37.9987	7.07908e-10	1
ENSG00000163453.11	IGFBP7	protein_coding	0.376465	0.0539142	6.98267	37.9743	7.1681e-10	1
ENSG00000168685.14	IL7R	protein_coding	-0.362499	0.0513564	-7.05849	37.9616	7.21514e-10	1
ENSG00000113263.12	ITK	protein_coding	-0.187046	0.0267167	-7.00107	37.8321	7.71037e-10	1
ENSG00000269713.7	NBPF9	protein_coding	-0.119238	0.017121	-6.96444	37.817	7.77027e-10	1
ENSG00000143226.13	FCGR2A	protein_coding	0.297297	0.0426944	6.96337	37.8077	7.80724e-10	1
ENSG00000120705.12	ETF1	protein_coding	0.132375	0.0188824	7.01051	37.6433	8.4937e-10	1
ENSG00000276819.1	TRBV15	TR_V_gene	-0.430109	0.0614416	-7.00029	37.6224	8.58525e-10	1
ENSG00000010610.9	CD4	protein_coding	-0.524447	0.0755681	-6.94006	37.6066	8.65518e-10	1
ENSG00000185272.13	RBM11	protein_coding	-0.340616	0.0485375	-7.01758	37.5461	8.92784e-10	1
ENSG00000168995.13	SIGLEC7	protein_coding	0.530551	0.0765545	6.93037	37.5231	9.03369e-10	1
ENSG00000099203.6	TMED1	protein_coding	0.187188	0.0265992	7.03735	37.4808	9.23175e-10	1
ENSG00000186577.11	C6orf1	protein_coding	0.182298	0.0259459	7.02607	37.4779	9.24555e-10	1
ENSG00000198265.11	HELZ	protein_coding	0.129025	0.0184884	6.97873	37.4433	9.41085e-10	1
ENSG00000100823.11	APEX1	protein_coding	-0.101225	0.0145271	-6.96801	37.3588	9.82764e-10	1
ENSG00000148019.12	CEP78	protein_coding	0.330597	0.0472766	6.99282	37.3407	9.91905e-10	1
ENSG00000089248.6	ERP29	protein_coding	-0.0884903	0.0128023	-6.91205	37.326	9.99416e-10	1
ENSG00000078747.12	ITCH	protein_coding	0.231118	0.0330533	6.99227	37.3159	1.00461e-09	1
ENSG00000144824.19	PHLDB2	protein_coding	0.269966	0.0390982	6.90482	37.3029	1.01132e-09	1
ENSG00000279244.1	AL645728.1	protein_coding	0.0902811	0.0129948	6.94746	37.2856	1.02036e-09	1
ENSG00000255040.1	RP11-677N16.1	processed_pseudogene	-0.344458	0.0492074	-7.00014	37.2821	1.02218e-09	1
ENSG00000241837.6	ATP5O	protein_coding	-0.10577	0.0152594	-6.93151	37.215	1.05798e-09	1
ENSG00000198168.8	SVIP	protein_coding	-0.179281	0.0256476	-6.99017	37.2146	1.05817e-09	1
ENSG00000139921.12	TMX1	protein_coding	0.0993615	0.0142182	6.98832	37.1925	1.07023e-09	1
ENSG00000171130.17	ATP6V0E2	protein_coding	-0.15551	0.0223423	-6.96032	37.1915	1.07078e-09	1
ENSG00000211877.1	TRAJ12	TR_J_gene	-0.782789	0.112752	-6.94255	37.1691	1.08318e-09	1
ENSG00000102908.20	NFAT5	protein_coding	0.102897	0.0148164	6.94479	37.1485	1.09468e-09	1
ENSG00000154016.13	GRAP	protein_coding	-0.307766	0.0444058	-6.93076	37.1445	1.09694e-09	1
ENSG00000230537.1	RP11-305L7.1	lincRNA	0.292608	0.0425696	6.87363	37.0328	1.1616e-09	1
ENSG00000105583.9	WDR83OS	protein_coding	0.112905	0.0161422	6.99439	37.0133	1.17323e-09	1
ENSG00000140398.13	NEIL1	protein_coding	0.221065	0.0320327	6.90123	37.0079	1.17652e-09	1
ENSG00000143507.17	DUSP10	protein_coding	0.197084	0.0284667	6.92332	37.0021	1.18005e-09	1
ENSG00000166295.8	ANAPC16	protein_coding	-0.0798206	0.011497	-6.94273	37.0007	1.18084e-09	1
ENSG00000100528.11	CNIH1	protein_coding	-0.140098	0.0202624	-6.91418	36.9956	1.18394e-09	1
ENSG00000138795.9	LEF1	protein_coding	-0.741071	0.107959	-6.86438	36.9549	1.20895e-09	1
ENSG00000157483.8	MYO1E	protein_coding	0.334345	0.0487082	6.86425	36.9538	1.20964e-09	1
ENSG00000270231.3	NBPF8	unprocessed_pseudogene	-0.151959	0.0219086	-6.93601	36.9497	1.21218e-09	1
ENSG00000125835.17	SNRPB	protein_coding	0.0963012	0.0138382	6.95909	36.9383	1.21925e-09	1
ENSG00000116539.10	ASH1L	protein_coding	-0.0823891	0.0120076	-6.86142	36.9295	1.22481e-09	1
ENSG00000211827.1	TRDJ2	TR_J_gene	0.768284	0.111977	6.8611	36.9267	1.22654e-09	1
ENSG00000224631.4	RP11-51O6.1	transcribed_processed_pseudogene	-0.171187	0.0247072	-6.92864	36.9167	1.23284e-09	1
ENSG00000186665.8	C17orf58	protein_coding	0.240693	0.0345734	6.9618	36.9142	1.23446e-09	1
ENSG00000160305.17	DIP2A	protein_coding	0.132755	0.0192003	6.91422	36.8844	1.25343e-09	1
ENSG00000131634.13	TMEM204	protein_coding	-0.324665	0.0469155	-6.92021	36.8529	1.27385e-09	1
ENSG00000235194.8	PPP1R3E	protein_coding	-0.160397	0.0232304	-6.9046	36.8381	1.28354e-09	1
ENSG00000211873.1	TRAJ16	TR_J_gene	-0.748953	0.108359	-6.91177	36.8297	1.28909e-09	1
ENSG00000134709.10	HOOK1	protein_coding	-0.285386	0.0414361	-6.88738	36.7657	1.33213e-09	1
ENSG00000226029.1	RP4-798A10.2	lincRNA	-0.106357	0.0153863	-6.91245	36.7543	1.33997e-09	1
ENSG00000213358.3	AC092933.4	unprocessed_pseudogene	-0.271602	0.0393105	-6.90915	36.7225	1.36199e-09	1
ENSG00000163322.13	FAM175A	protein_coding	-0.0947673	0.0138256	-6.85449	36.7177	1.36531e-09	1
ENSG00000165280.15	VCP	protein_coding	0.0966138	0.0139355	6.93292	36.713	1.36863e-09	1
ENSG00000105372.6	RPS19	protein_coding	-0.0664029	0.00965353	-6.87862	36.7115	1.36969e-09	1
ENSG00000171606.17	ZNF274	protein_coding	-0.141631	0.020723	-6.83449	36.698	1.37919e-09	1
ENSG00000103194.15	USP10	protein_coding	-0.129967	0.0190192	-6.83345	36.6891	1.38551e-09	1
ENSG00000235665.5	LINC00298	lincRNA	0.3176	0.0464871	6.83199	36.6765	1.39448e-09	1
ENSG00000005302.17	MSL3	protein_coding	-0.197496	0.0287426	-6.8712	36.6574	1.40823e-09	1
ENSG00000213741.8	RPS29	protein_coding	-0.118346	0.0172388	-6.8651	36.652	1.41213e-09	1
ENSG00000128595.16	CALU	protein_coding	0.13052	0.0189924	6.87222	36.6411	1.42007e-09	1
ENSG00000198832.10	SELM	protein_coding	-0.274063	0.0396175	-6.91772	36.6377	1.42256e-09	1
ENSG00000133112.16	TPT1	protein_coding	-0.0658376	0.00954031	-6.90099	36.6176	1.43728e-09	1
ENSG00000185101.12	ANO9	protein_coding	-0.246473	0.0358113	-6.88256	36.6112	1.44198e-09	1
ENSG00000106789.12	CORO2A	protein_coding	-0.126859	0.0183971	-6.89562	36.588	1.45926e-09	1
ENSG00000185201.16	IFITM2	protein_coding	0.201352	0.0291968	6.89637	36.5205	1.51072e-09	1
ENSG00000198574.5	SH2D1B	protein_coding	0.71513	0.104966	6.81295	36.513	1.51649e-09	1
ENSG00000100599.15	RIN3	protein_coding	0.301721	0.0443342	6.8056	36.45	1.56636e-09	1
ENSG00000010810.17	FYN	protein_coding	0.130612	0.0190287	6.86395	36.4478	1.56811e-09	1
ENSG00000106069.20	CHN2	protein_coding	0.235618	0.0346492	6.80009	36.4027	1.60477e-09	1
ENSG00000245937.7	LINC01184	lincRNA	-0.141859	0.0207327	-6.8423	36.3972	1.60937e-09	1
ENSG00000211727.3	TRBV7-6	TR_V_gene	-0.495899	0.0728057	-6.81127	36.3378	1.65911e-09	1
ENSG00000261526.2	CTB-31O20.2	lincRNA	0.215125	0.0314409	6.84221	36.2924	1.69821e-09	1
ENSG00000142507.9	PSMB6	protein_coding	0.115259	0.0166796	6.91016	36.2733	1.71494e-09	1
ENSG00000174004.5	NRROS	protein_coding	0.386457	0.0563954	6.85263	36.2601	1.72663e-09	1
ENSG00000148516.21	ZEB1	protein_coding	-0.217264	0.0315568	-6.88486	36.259	1.72757e-09	1
ENSG00000176624.10	MEX3C	protein_coding	0.224543	0.0331204	6.7796	36.227	1.7562e-09	1
ENSG00000141002.18	TCF25	protein_coding	0.0846111	0.0123614	6.84479	36.2017	1.77919e-09	1
ENSG00000072849.10	DERL2	protein_coding	0.111454	0.0163593	6.81289	36.1417	1.8348e-09	1
ENSG00000103351.12	CLUAP1	protein_coding	-0.132367	0.0194313	-6.81205	36.1377	1.83852e-09	1
ENSG00000227191.7	TRGC2	TR_C_gene	0.548111	0.0810358	6.76381	36.0917	1.88245e-09	1
ENSG00000124406.16	ATP8A1	protein_coding	0.223524	0.0328048	6.81375	36.0844	1.88956e-09	1
ENSG00000047365.11	ARAP2	protein_coding	0.192143	0.0279303	6.87938	36.0658	1.9077e-09	1
ENSG00000151883.16	PARP8	protein_coding	0.175822	0.0258705	6.79625	36.0349	1.93814e-09	1
ENSG00000169228.13	RAB24	protein_coding	0.152306	0.0222241	6.85316	35.9992	1.97401e-09	1
ENSG00000226945.1	RP11-564A8.4	processed_pseudogene	-0.296199	0.0438949	-6.74792	35.9556	2.01861e-09	1
ENSG00000129595.12	EPB41L4A	protein_coding	0.246408	0.036183	6.81004	35.8939	2.08363e-09	1
ENSG00000273319.1	RP11-138A9.2	lincRNA	-0.100163	0.0146928	-6.81713	35.8857	2.09242e-09	1
ENSG00000198915.11	RASGEF1A	protein_coding	0.2225	0.0325644	6.83261	35.8037	2.18236e-09	1
ENSG00000160408.14	ST6GALNAC6	protein_coding	0.1443	0.0211593	6.8197	35.7819	2.20683e-09	1
ENSG00000119446.13	RBM18	protein_coding	0.15796	0.0233576	6.76268	35.7318	2.26441e-09	1
ENSG00000104825.16	NFKBIB	protein_coding	0.146433	0.0216428	6.76591	35.6639	2.34472e-09	1
ENSG00000156261.12	CCT8	protein_coding	-0.0891577	0.0132909	-6.70818	35.6157	2.40348e-09	1
ENSG00000133321.10	RARRES3	protein_coding	0.0988431	0.0145654	6.78615	35.5905	2.43478e-09	1
ENSG00000182885.16	ADGRG3	protein_coding	0.282894	0.0419873	6.73761	35.5619	2.47072e-09	1
ENSG00000127314.17	RAP1B	protein_coding	0.123404	0.0181812	6.78748	35.5467	2.49012e-09	1
ENSG00000101665.8	SMAD7	protein_coding	0.263584	0.0390713	6.74623	35.447	2.62082e-09	1
ENSG00000117143.13	UAP1	protein_coding	0.284941	0.0423074	6.73501	35.4149	2.66437e-09	1
ENSG00000204516.9	MICB	protein_coding	0.135044	0.0200257	6.74355	35.4015	2.6828e-09	1
ENSG00000196459.13	TRAPPC2	protein_coding	0.068665	0.0101441	6.76896	35.3534	2.74988e-09	1
ENSG00000170540.14	ARL6IP1	protein_coding	0.0922169	0.0136404	6.76057	35.3341	2.77723e-09	1
ENSG00000163961.4	RNF168	protein_coding	0.0941158	0.0139934	6.72571	35.3068	2.8165e-09	1
ENSG00000229117.8	RPL41	protein_coding	-0.088428	0.0131574	-6.72078	35.299	2.82783e-09	1
ENSG00000101439.8	CST3	protein_coding	0.267894	0.0402018	6.66374	35.2362	2.92047e-09	1
ENSG00000179010.14	MRFAP1	protein_coding	0.0600097	0.00893462	6.71654	35.2225	2.94102e-09	1
ENSG00000163328.13	GPR155	protein_coding	-0.228594	0.0343131	-6.66201	35.2214	2.94277e-09	1
ENSG00000264522.5	OTUD7B	protein_coding	0.0724926	0.0107306	6.7557	35.1969	2.98004e-09	1
ENSG00000204397.7	CARD16	protein_coding	0.155825	0.0231485	6.73154	35.1915	2.98822e-09	1
ENSG00000132329.10	RAMP1	protein_coding	0.39781	0.0597827	6.65427	35.1553	3.04425e-09	1
ENSG00000188313.12	PLSCR1	protein_coding	0.160049	0.0239611	6.67954	35.1419	3.06537e-09	1
ENSG00000133818.12	RRAS2	protein_coding	0.190036	0.0284102	6.68901	35.1036	3.12615e-09	1
ENSG00000148488.15	ST8SIA6	protein_coding	0.317251	0.0477395	6.64546	35.0802	3.16399e-09	1
ENSG00000123124.13	WWP1	protein_coding	-0.128937	0.0192517	-6.69745	35.0795	3.16517e-09	1
ENSG00000138071.13	ACTR2	protein_coding	0.103004	0.0152962	6.73394	35.0696	3.18128e-09	1
ENSG00000163219.11	ARHGAP25	protein_coding	0.100126	0.0149029	6.71855	35.0686	3.18291e-09	1
ENSG00000160404.17	TOR2A	protein_coding	0.222216	0.0330182	6.7301	35.0657	3.18761e-09	1
ENSG00000152242.10	C18orf25	protein_coding	-0.1031	0.0153143	-6.7323	35.052	3.21024e-09	1
ENSG00000172115.8	CYCS	protein_coding	0.131117	0.0196199	6.68285	35.0238	3.25698e-09	1
ENSG00000127124.13	HIVEP3	protein_coding	0.209782	0.0312509	6.71282	35.0007	3.2958e-09	1
ENSG00000066926.10	FECH	protein_coding	0.18377	0.0275296	6.67535	34.9295	3.41869e-09	1
ENSG00000279937.1	AC073657.1	protein_coding	0.0841439	0.0126055	6.67518	34.9198	3.43575e-09	1
ENSG00000137501.17	SYTL2	protein_coding	0.373399	0.056374	6.62361	34.894	3.48146e-09	1
ENSG00000211865.1	TRAJ24	TR_J_gene	-0.661195	0.09923	-6.66325	34.8927	3.4839e-09	1
ENSG00000054282.15	SDCCAG8	protein_coding	-0.122753	0.0185175	-6.62901	34.8899	3.48883e-09	1
ENSG00000175115.11	PACS1	protein_coding	-0.0867133	0.0129073	-6.71815	34.8839	3.49965e-09	1
ENSG00000204622.11	HLA-J	transcribed_unprocessed_pseudogene	0.116254	0.0173899	6.68518	34.8787	3.50904e-09	1
ENSG00000111859.16	NEDD9	protein_coding	0.118915	0.0176982	6.71904	34.8426	3.57466e-09	1
ENSG00000234851.4	RPL23AP42	processed_pseudogene	-0.161642	0.0244324	-6.61588	34.8282	3.60115e-09	1
ENSG00000214135.8	AC024560.3	transcribed_unprocessed_pseudogene	-0.0966854	0.0144687	-6.68236	34.8174	3.62115e-09	1
ENSG00000121073.13	SLC35B1	protein_coding	0.114495	0.017325	6.60869	34.7671	3.71609e-09	1
ENSG00000151208.16	DLG5	protein_coding	0.233458	0.0350343	6.6637	34.7631	3.72365e-09	1
ENSG00000171843.15	MLLT3	protein_coding	-0.218531	0.0330898	-6.60419	34.7288	3.78989e-09	1
ENSG00000125731.12	SH2D3A	protein_coding	-0.0884333	0.0132357	-6.68142	34.7224	3.80239e-09	1
ENSG00000175294.5	CATSPER1	protein_coding	0.326573	0.0494562	6.60327	34.7209	3.80518e-09	1
ENSG00000162434.11	JAK1	protein_coding	0.159939	0.024103	6.63565	34.7009	3.84445e-09	1
ENSG00000116984.12	MTR	protein_coding	-0.0978955	0.0146618	-6.6769	34.6708	3.90449e-09	1
ENSG00000104824.16	HNRNPL	protein_coding	0.118468	0.0178153	6.64978	34.6469	3.95276e-09	1
ENSG00000103932.11	RPAP1	protein_coding	-0.147181	0.0220879	-6.66344	34.642	3.96256e-09	1
ENSG00000211884.1	TRAJ5	TR_J_gene	-0.728811	0.110556	-6.59225	34.6271	3.99299e-09	1
ENSG00000164054.15	SHISA5	protein_coding	0.0799394	0.0119868	6.66894	34.6165	4.01489e-09	1
ENSG00000122543.10	OCM	protein_coding	-0.309266	0.0462716	-6.68372	34.6038	4.04109e-09	1
ENSG00000060140.8	STYK1	protein_coding	0.251082	0.0378645	6.63106	34.557	4.1396e-09	1
ENSG00000156873.15	PHKG2	protein_coding	0.105776	0.0157708	6.70707	34.5098	4.24106e-09	1
ENSG00000006007.11	GDE1	protein_coding	0.11106	0.0167546	6.6286	34.4224	4.436e-09	1
ENSG00000163492.13	CCDC141	protein_coding	-0.332996	0.0506696	-6.57191	34.3823	4.52812e-09	1
ENSG00000108561.8	C1QBP	protein_coding	-0.157282	0.0239669	-6.56248	34.3741	4.54743e-09	1
ENSG00000165916.8	PSMC3	protein_coding	0.103713	0.0156266	6.63692	34.371	4.55468e-09	1
ENSG00000141429.13	GALNT1	protein_coding	0.119003	0.0181408	6.55999	34.3529	4.59711e-09	1
ENSG00000182511.11	FES	protein_coding	0.39699	0.0602818	6.58557	34.3069	4.70714e-09	1
ENSG00000116771.5	AGMAT	protein_coding	-0.13106	0.0200063	-6.55095	34.2762	4.78203e-09	1
ENSG00000162909.17	CAPN2	protein_coding	0.135767	0.0204911	6.62565	34.275	4.78488e-09	1
ENSG00000225528.2	RP3-370M22.8	transcribed_processed_pseudogene	-0.199509	0.0302326	-6.59914	34.2665	4.80578e-09	1
ENSG00000211771.1	TRBJ2-7	TR_J_gene	-0.81567	0.124564	-6.54819	34.2528	4.8398e-09	1
ENSG00000143013.12	LMO4	protein_coding	0.239732	0.0363436	6.59625	34.2232	4.9139e-09	1
ENSG00000127311.9	HELB	protein_coding	-0.127075	0.0193058	-6.58222	34.1609	5.07384e-09	1
ENSG00000146409.10	SLC18B1	protein_coding	-0.197819	0.0300944	-6.57328	34.1401	5.12837e-09	1
ENSG00000242372.6	EIF6	protein_coding	0.111179	0.0167706	6.62939	34.136	5.13908e-09	1
ENSG00000182463.15	TSHZ2	protein_coding	-0.241168	0.0369117	-6.53365	34.1294	5.15669e-09	1
ENSG00000164985.14	PSIP1	protein_coding	-0.0852589	0.0130639	-6.52631	34.0671	5.32429e-09	1
ENSG00000134602.15	STK26	protein_coding	0.162105	0.0248398	6.52601	34.0646	5.33135e-09	1
ENSG00000176155.18	CCDC57	protein_coding	0.0810861	0.0123554	6.56281	34.0586	5.34778e-09	1
ENSG00000259042.2	AE000661.50	lincRNA	0.370178	0.0565458	6.54652	34.0249	5.44126e-09	1
ENSG00000159692.15	CTBP1	protein_coding	0.136114	0.0207695	6.55357	34.0121	5.47695e-09	1
ENSG00000153234.13	NR4A2	protein_coding	0.311718	0.0473904	6.57766	34.0117	5.47805e-09	1
ENSG00000183386.9	FHL3	protein_coding	0.305483	0.0461448	6.62009	34.0086	5.48679e-09	1
ENSG00000211828.1	TRDJ3	TR_J_gene	0.680663	0.104485	6.51443	33.9664	5.60715e-09	1
ENSG00000153310.18	FAM49B	protein_coding	0.110801	0.016813	6.59024	33.9599	5.62609e-09	1
ENSG00000096996.15	IL12RB1	protein_coding	0.115001	0.0174769	6.58017	33.942	5.67793e-09	1
ENSG00000145107.15	TM4SF19	protein_coding	0.166505	0.0253095	6.57877	33.93	5.71323e-09	1
ENSG00000181722.15	ZBTB20	protein_coding	-0.11882	0.0179787	-6.60895	33.9273	5.7209e-09	1
ENSG00000150457.8	LATS2	protein_coding	0.294977	0.0450073	6.55398	33.924	5.73085e-09	1
ENSG00000196998.16	WDR45	protein_coding	0.1158	0.0175965	6.58084	33.8744	5.87865e-09	1
ENSG00000153815.16	CMIP	protein_coding	0.194387	0.029689	6.54747	33.8651	5.9068e-09	1
ENSG00000179344.16	HLA-DQB1	protein_coding	0.321996	0.0493237	6.52823	33.8617	5.91711e-09	1
ENSG00000125827.8	TMX4	protein_coding	0.144813	0.0220478	6.56813	33.8308	6.01206e-09	1
ENSG00000174903.14	RAB1B	protein_coding	0.195022	0.0295806	6.59289	33.8257	6.02765e-09	1
ENSG00000184182.18	UBE2F	protein_coding	0.138466	0.0210221	6.5867	33.81	6.07662e-09	1
ENSG00000143515.16	ATP8B2	protein_coding	-0.136075	0.0209517	-6.4947	33.7992	6.11031e-09	1
ENSG00000179163.11	FUCA1	protein_coding	0.163409	0.0248707	6.57035	33.7916	6.13443e-09	1
ENSG00000158813.17	EDA	protein_coding	-0.266044	0.0409783	-6.49232	33.7791	6.17388e-09	1
ENSG00000169180.11	XPO6	protein_coding	-0.107245	0.0162844	-6.58575	33.7654	6.21761e-09	1
ENSG00000172331.11	BPGM	protein_coding	0.218527	0.0333363	6.55524	33.7441	6.28579e-09	1
ENSG00000246526.2	RP11-539L10.2	lincRNA	0.28408	0.0437895	6.4874	33.7374	6.30752e-09	1
ENSG00000116209.11	TMEM59	protein_coding	0.0770953	0.0117415	6.56605	33.6942	6.44913e-09	1
ENSG00000121210.15	KIAA0922	protein_coding	-0.137093	0.0210121	-6.52447	33.6938	6.45043e-09	1
ENSG00000259097.1	RP11-61O1.1	lincRNA	-0.314533	0.0479935	-6.55366	33.6852	6.47932e-09	1
ENSG00000026508.16	CD44	protein_coding	-0.166259	0.0254389	-6.53565	33.6762	6.50911e-09	1
ENSG00000183542.5	KLRC4	protein_coding	0.679486	0.103591	6.55931	33.6281	6.6723e-09	1
ENSG00000008952.16	SEC62	protein_coding	-0.102928	0.0156741	-6.56678	33.6232	6.68905e-09	1
ENSG00000263417.4	GTSCR1	lincRNA	-0.489584	0.0756267	-6.47369	33.6214	6.69521e-09	1
ENSG00000103126.14	AXIN1	protein_coding	0.228031	0.0351106	6.49465	33.6204	6.69867e-09	1
ENSG00000089351.14	GRAMD1A	protein_coding	-0.187299	0.0285673	-6.55641	33.5922	6.79635e-09	1
ENSG00000182809.10	CRIP2	protein_coding	-0.341843	0.0525263	-6.50803	33.5593	6.91256e-09	1
ENSG00000234066.1	TAS2R62P	unitary_pseudogene	-0.278311	0.0430529	-6.46441	33.5429	6.97086e-09	1
ENSG00000211749.1	TRBV23-1	TR_V_gene	-0.473523	0.0728444	-6.50047	33.5309	7.01405e-09	1
ENSG00000139278.9	GLIPR1	protein_coding	0.152482	0.023278	6.55048	33.5119	7.08291e-09	1
ENSG00000035403.16	VCL	protein_coding	0.277652	0.0425026	6.53258	33.4797	7.20124e-09	1
ENSG00000256553.1	TRAV1-2	TR_V_gene	-0.889882	0.13789	-6.45357	33.4513	7.30724e-09	1
ENSG00000125743.10	SNRPD2	protein_coding	-0.106441	0.0163907	-6.49399	33.4189	7.42978e-09	1
ENSG00000231682.1	AC097713.4	lincRNA	-0.366137	0.0563437	-6.49828	33.3837	7.56546e-09	1
ENSG00000131051.21	RBM39	protein_coding	0.105426	0.0162536	6.48632	33.3479	7.70608e-09	1
ENSG00000182472.8	CAPN12	protein_coding	0.26935	0.0412996	6.52184	33.34	7.73751e-09	1
ENSG00000168394.10	TAP1	protein_coding	0.0752382	0.0115644	6.50603	33.325	7.79722e-09	1
ENSG00000131236.16	CAP1	protein_coding	0.14888	0.0228549	6.51413	33.3242	7.80048e-09	1
ENSG00000135272.9	MDFIC	protein_coding	-0.178194	0.0275716	-6.46295	33.289	7.94319e-09	1
ENSG00000182481.8	KPNA2	protein_coding	0.194055	0.0299809	6.47265	33.2866	7.95271e-09	1
ENSG00000026297.15	RNASET2	protein_coding	-0.18481	0.0287431	-6.42972	33.2498	8.10471e-09	1
ENSG00000126804.13	ZBTB1	protein_coding	0.131426	0.0202856	6.47876	33.2387	8.1513e-09	1
ENSG00000143947.12	RPS27A	protein_coding	-0.0480732	0.00743129	-6.46902	33.2331	8.17489e-09	1
ENSG00000146386.7	ABRACL	protein_coding	-0.110347	0.0170449	-6.4739	33.206	8.28938e-09	1
ENSG00000234608.7	MAPKAPK5-AS1	lincRNA	-0.148282	0.0229575	-6.45895	33.188	8.36639e-09	1
ENSG00000258181.1	RP11-493L12.4	lincRNA	-0.179288	0.0279205	-6.42137	33.1794	8.40365e-09	1
ENSG00000132199.18	ENOSF1	protein_coding	-0.117459	0.0181846	-6.45922	33.1365	8.59087e-09	1
ENSG00000174206.12	C12orf66	protein_coding	-0.130946	0.0202271	-6.47381	33.1249	8.64267e-09	1
ENSG00000085274.15	MYNN	protein_coding	0.111009	0.0171949	6.45595	33.0346	9.05337e-09	1
ENSG00000169217.8	CD2BP2	protein_coding	0.154755	0.0238443	6.49024	33.0333	9.05949e-09	1
ENSG00000072736.18	NFATC3	protein_coding	0.108607	0.0167679	6.47707	33.0175	9.13353e-09	1
ENSG00000198792.12	TMEM184B	protein_coding	0.229821	0.03568	6.44118	33.0099	9.169e-09	1
ENSG00000254266.5	PKIA-AS1	lincRNA	-0.277561	0.0433883	-6.39714	32.975	9.33505e-09	1
ENSG00000128394.16	APOBEC3F	protein_coding	0.131812	0.0203744	6.46949	32.9437	9.48685e-09	1
ENSG00000177570.13	SAMD12	protein_coding	-0.362784	0.0560582	-6.47156	32.8518	9.94613e-09	1
ENSG00000213064.9	SFT2D2	protein_coding	0.0707613	0.0110103	6.4268	32.8345	1.00346e-08	1
ENSG00000255819.7	KLRC4-KLRK1	protein_coding	0.705188	0.109105	6.4634	32.8328	1.00437e-08	1
ENSG00000050426.15	LETMD1	protein_coding	-0.0890363	0.0138047	-6.44971	32.824	1.0089e-08	1
ENSG00000004059.10	ARF5	protein_coding	0.108524	0.0167961	6.46126	32.8044	1.01913e-08	1
ENSG00000211696.2	TRGV8	TR_V_gene	0.553285	0.0860467	6.43006	32.7992	1.02188e-08	1
ENSG00000148730.6	EIF4EBP2	protein_coding	0.0901129	0.0139665	6.45205	32.721	1.06382e-08	1
ENSG00000129657.14	SEC14L1	protein_coding	0.188234	0.0293749	6.408	32.6738	1.08996e-08	1
ENSG00000122218.14	COPA	protein_coding	0.0863138	0.0134704	6.40765	32.6542	1.10104e-08	1
ENSG00000165025.14	SYK	protein_coding	0.378574	0.0595859	6.35341	32.6069	1.12815e-08	1
ENSG00000174109.4	C16orf91	protein_coding	0.142501	0.0224349	6.35174	32.5928	1.13635e-08	1
ENSG00000125656.8	CLPP	protein_coding	-0.0942743	0.0147306	-6.39989	32.537	1.16945e-08	1
ENSG00000169925.16	BRD3	protein_coding	0.0960879	0.0149702	6.41861	32.5167	1.18171e-08	1
ENSG00000139146.13	FAM60A	protein_coding	-0.106772	0.0166774	-6.40218	32.5114	1.18496e-08	1
ENSG00000196542.8	SPTSSB	protein_coding	0.429299	0.0670898	6.39887	32.4826	1.20262e-08	1
ENSG00000122188.12	LAX1	protein_coding	0.106839	0.0166558	6.41455	32.4814	1.20342e-08	1
ENSG00000085563.14	ABCB1	protein_coding	0.2869	0.0453083	6.33217	32.4283	1.23671e-08	1
ENSG00000067182.7	TNFRSF1A	protein_coding	0.157654	0.0246535	6.39479	32.4094	1.24884e-08	1
ENSG00000111885.6	MAN1A1	protein_coding	0.225856	0.0353331	6.39218	32.2663	1.34428e-08	1
ENSG00000233476.3	EEF1A1P6	processed_pseudogene	-0.185615	0.0294053	-6.3123	32.2615	1.34755e-08	1
ENSG00000167550.10	RHEBL1	protein_coding	0.292605	0.0463573	6.31194	32.2585	1.34965e-08	1
ENSG00000174348.13	PODN	protein_coding	0.185506	0.0291258	6.36913	32.2049	1.38742e-08	1
ENSG00000074054.17	CLASP1	protein_coding	0.130598	0.0207124	6.3053	32.2027	1.38896e-08	1
ENSG00000184005.10	ST6GALNAC3	protein_coding	-0.256786	0.0407272	-6.30501	32.2004	1.39065e-08	1
ENSG00000065308.4	TRAM2	protein_coding	0.131609	0.020876	6.30431	32.1916	1.39695e-08	1
ENSG00000131686.14	CA6	protein_coding	-0.194026	0.0304727	-6.36721	32.1432	1.43219e-08	1
ENSG00000119986.6	AVPI1	protein_coding	0.19671	0.0310056	6.34433	32.1136	1.45413e-08	1
ENSG00000100478.14	AP4S1	protein_coding	-0.0678083	0.0106641	-6.35857	32.0857	1.47521e-08	1
ENSG00000166046.10	TCP11L2	protein_coding	-0.155382	0.0244887	-6.34506	32.0252	1.52186e-08	1
ENSG00000173208.3	ABCD2	protein_coding	-0.267819	0.0424338	-6.31145	32.0235	1.52315e-08	1
ENSG00000140521.11	POLG	protein_coding	0.163075	0.0257638	6.32962	32.0132	1.53126e-08	1
ENSG00000126067.11	PSMB2	protein_coding	0.0913351	0.0143523	6.36382	32.0106	1.53335e-08	1
ENSG00000114423.18	CBLB	protein_coding	0.175215	0.0278213	6.29786	31.9822	1.55595e-08	1
ENSG00000129422.14	MTUS1	protein_coding	-0.210006	0.0329284	-6.37765	31.9788	1.55861e-08	1
ENSG00000141526.14	SLC16A3	protein_coding	0.213164	0.033708	6.32382	31.9715	1.56455e-08	1
ENSG00000074201.8	CLNS1A	protein_coding	-0.0699122	0.011087	-6.30579	31.968	1.56729e-08	1
ENSG00000259834.1	RP11-284N8.3	lincRNA	-0.162906	0.0257885	-6.317	31.9502	1.58173e-08	1
ENSG00000158062.20	UBXN11	protein_coding	-0.132089	0.0209036	-6.31897	31.9346	1.59452e-08	1
ENSG00000197147.12	LRRC8B	protein_coding	-0.200393	0.0315301	-6.35562	31.9203	1.60626e-08	1
ENSG00000146376.10	ARHGAP18	protein_coding	0.256109	0.0403317	6.35005	31.9139	1.61161e-08	1
ENSG00000163606.10	CD200R1	protein_coding	-0.236761	0.0375697	-6.30192	31.9048	1.61918e-08	1
ENSG00000105993.14	DNAJB6	protein_coding	0.118354	0.0187635	6.30766	31.9042	1.61969e-08	1
ENSG00000131165.14	CHMP1A	protein_coding	0.132751	0.0208993	6.35193	31.8983	1.62463e-08	1
ENSG00000229456.1	RLIMP1	processed_pseudogene	-0.206156	0.0325371	-6.33602	31.8634	1.65407e-08	1
ENSG00000171916.16	LGALS9C	protein_coding	0.50086	0.0799626	6.26368	31.854	1.6621e-08	1
ENSG00000100342.20	APOL1	protein_coding	0.172041	0.0271728	6.33138	31.8532	1.66274e-08	1
ENSG00000280550.1	AC131263.1	protein_coding	0.0883605	0.0140832	6.27419	31.8113	1.69902e-08	1
ENSG00000069424.14	KCNAB2	protein_coding	0.129414	0.0204468	6.32929	31.7849	1.72228e-08	1
ENSG00000100003.17	SEC14L2	protein_coding	-0.276298	0.0434593	-6.35763	31.7844	1.72267e-08	1
ENSG00000198746.12	GPATCH3	protein_coding	0.160903	0.0256399	6.27551	31.7774	1.72893e-08	1
ENSG00000216490.3	IFI30	protein_coding	0.29805	0.0470677	6.33236	31.7705	1.73507e-08	1
ENSG00000100911.13	PSME2	protein_coding	0.0979117	0.0154971	6.31808	31.7598	1.74466e-08	1
ENSG00000197858.10	GPAA1	protein_coding	0.150034	0.0237468	6.31807	31.7583	1.74605e-08	1
ENSG00000158470.5	B4GALT5	protein_coding	0.126768	0.0200446	6.32427	31.6896	1.80888e-08	1
ENSG00000103005.11	USB1	protein_coding	0.170138	0.0269247	6.31902	31.6646	1.83232e-08	1
ENSG00000083223.17	ZCCHC6	protein_coding	0.121423	0.0192193	6.31774	31.6369	1.85865e-08	1
ENSG00000133134.11	BEX2	protein_coding	-0.166451	0.026388	-6.30782	31.6058	1.88863e-08	1
ENSG00000159069.13	FBXW5	protein_coding	0.150922	0.0239554	6.30012	31.5602	1.93347e-08	1
ENSG00000105808.17	RASA4	protein_coding	-0.189567	0.0301783	-6.28157	31.5537	1.94005e-08	1
ENSG00000171700.13	RGS19	protein_coding	0.142842	0.0227007	6.29241	31.5397	1.95402e-08	1
ENSG00000188191.14	PRKAR1B	protein_coding	-0.22152	0.0354452	-6.24964	31.5277	1.96611e-08	1
ENSG00000100647.7	SUSD6	protein_coding	0.128947	0.0205955	6.26095	31.4984	1.99603e-08	1
ENSG00000171224.8	C10orf35	protein_coding	-0.304092	0.0488897	-6.21996	31.4885	2.00623e-08	1
ENSG00000117036.11	ETV3	protein_coding	0.17712	0.0282779	6.26355	31.4718	2.02356e-08	1
ENSG00000132849.19	INADL	protein_coding	-0.106969	0.0170385	-6.27805	31.4541	2.04216e-08	1
ENSG00000134684.10	YARS	protein_coding	0.081038	0.0128657	6.29876	31.4476	2.04898e-08	1
ENSG00000135077.8	HAVCR2	protein_coding	0.314908	0.050672	6.21464	31.4441	2.0527e-08	1
ENSG00000172936.12	MYD88	protein_coding	0.119212	0.0189916	6.27711	31.3991	2.10081e-08	1
ENSG00000170619.9	COMMD5	protein_coding	0.160511	0.0255669	6.27805	31.3929	2.10753e-08	1
ENSG00000198938.2	MT-CO3	protein_coding	0.0584272	0.00931141	6.2748	31.3907	2.10991e-08	1
ENSG00000124831.18	LRRFIP1	protein_coding	0.075238	0.012077	6.22987	31.3592	2.14443e-08	1
ENSG00000163297.16	ANTXR2	protein_coding	-0.212027	0.0341794	-6.20337	31.35	2.15455e-08	1
ENSG00000166971.16	AKTIP	protein_coding	-0.154746	0.0247847	-6.24363	31.3231	2.18459e-08	1
ENSG00000071054.16	MAP4K4	protein_coding	-0.163601	0.0262391	-6.23503	31.3156	2.19308e-08	1
ENSG00000051108.14	HERPUD1	protein_coding	0.110636	0.017722	6.24286	31.3096	2.19985e-08	1
ENSG00000130592.13	LSP1	protein_coding	0.145276	0.0231388	6.27846	31.3058	2.20419e-08	1
ENSG00000212907.2	MT-ND4L	protein_coding	0.0842368	0.0135296	6.22612	31.3012	2.20947e-08	1
ENSG00000177432.6	NAP1L5	protein_coding	0.13502	0.0216551	6.23502	31.2656	2.25037e-08	1
ENSG00000270127.2	RP11-526I2.5	lincRNA	-0.114476	0.0182646	-6.26764	31.2514	2.26689e-08	1
ENSG00000211584.13	SLC48A1	protein_coding	-0.108577	0.0175371	-6.19131	31.2494	2.26915e-08	1
ENSG00000223865.10	HLA-DPB1	protein_coding	0.219673	0.035134	6.25243	31.2371	2.28365e-08	1
ENSG00000151715.7	TMEM45B	protein_coding	-0.256464	0.0414545	-6.18664	31.2105	2.31512e-08	1
ENSG00000262655.3	SPON1	protein_coding	0.245305	0.0390536	6.28124	31.2	2.3277e-08	1
ENSG00000128739.21	SNRPN	protein_coding	-0.0835971	0.0134134	-6.23236	31.1717	2.3618e-08	1
ENSG00000141682.11	PMAIP1	protein_coding	0.232776	0.0373927	6.22517	31.15	2.38834e-08	1
ENSG00000169826.7	CSGALNACT2	protein_coding	0.121424	0.0196501	6.17932	31.1495	2.38906e-08	1
ENSG00000156675.15	RAB11FIP1	protein_coding	0.19266	0.0311793	6.17909	31.0958	2.45603e-08	1
ENSG00000147996.16	CBWD5	protein_coding	-0.122907	0.0198071	-6.20519	31.0863	2.46803e-08	1
ENSG00000156976.14	EIF4A2	protein_coding	-0.0626472	0.0100796	-6.21525	31.0749	2.48263e-08	1
ENSG00000073921.17	PICALM	protein_coding	0.109281	0.0174785	6.25228	31.0698	2.48913e-08	1
ENSG00000204789.4	ZNF204P	processed_pseudogene	-0.218985	0.0353038	-6.20287	31.025	2.54732e-08	1
ENSG00000204628.11	GNB2L1	protein_coding	-0.053353	0.00862703	-6.1844	30.9957	2.58598e-08	1
ENSG00000205542.10	TMSB4X	protein_coding	0.0904657	0.0145359	6.22362	30.9873	2.59726e-08	1
ENSG00000068394.10	GPKOW	protein_coding	0.128832	0.0207037	6.22267	30.9575	2.63747e-08	1
ENSG00000198837.9	DENND4B	protein_coding	0.12631	0.0202228	6.24592	30.9268	2.67949e-08	1
ENSG00000111057.10	KRT18	protein_coding	-0.225504	0.0362685	-6.21763	30.9176	2.69225e-08	1
ENSG00000119408.16	NEK6	protein_coding	0.210356	0.0340133	6.18454	30.8942	2.7248e-08	1
ENSG00000178127.12	NDUFV2	protein_coding	-0.08734	0.0142048	-6.14862	30.8939	2.72523e-08	1
ENSG00000142192.20	APP	protein_coding	-0.149488	0.0243276	-6.14477	30.8619	2.77057e-08	1
ENSG00000211816.2	TRAV38-1	TR_V_gene	-0.504543	0.0821119	-6.14458	30.8603	2.77284e-08	1
ENSG00000102760.12	RGCC	protein_coding	-0.36054	0.0585916	-6.15344	30.8555	2.77978e-08	1
ENSG00000116741.7	RGS2	protein_coding	0.381685	0.0617034	6.18579	30.8383	2.80445e-08	1
ENSG00000131788.15	PIAS3	protein_coding	0.124539	0.0200215	6.22026	30.8136	2.8404e-08	1
ENSG00000104231.10	ZFAND1	protein_coding	-0.114533	0.0185758	-6.16573	30.7911	2.87355e-08	1
ENSG00000175040.5	CHST2	protein_coding	0.233611	0.0381028	6.13108	30.7481	2.93785e-08	1
ENSG00000225663.7	FAM195B	protein_coding	0.124574	0.020334	6.12637	30.709	2.99765e-08	1
ENSG00000055208.17	TAB2	protein_coding	-0.177655	0.0289229	-6.14235	30.6855	3.03426e-08	1
ENSG00000243753.5	HLA-L	transcribed_unprocessed_pseudogene	0.113481	0.0183772	6.17511	30.6719	3.05559e-08	1
ENSG00000132581.9	SDF2	protein_coding	0.112841	0.0182402	6.1864	30.6715	3.05629e-08	1
ENSG00000212694.8	LINC01089	lincRNA	-0.261397	0.042603	-6.13565	30.6604	3.07369e-08	1
ENSG00000129625.12	REEP5	protein_coding	0.123615	0.0198533	6.22639	30.6596	3.07494e-08	1
ENSG00000213363.4	RPS3P6	processed_pseudogene	-0.136526	0.0221771	-6.15616	30.6423	3.1025e-08	1
ENSG00000173193.13	PARP14	protein_coding	0.102317	0.0165685	6.17536	30.6299	3.12239e-08	1
ENSG00000147687.16	TATDN1	protein_coding	-0.1007	0.0164092	-6.13683	30.6022	3.16735e-08	1
ENSG00000232388.4	LINC00493	protein_coding	-0.0717353	0.011639	-6.16334	30.5915	3.18487e-08	1
ENSG00000105939.12	ZC3HAV1	protein_coding	-0.0823832	0.0133539	-6.16924	30.5797	3.20436e-08	1
ENSG00000251578.1	TRBV21-1	TR_V_pseudogene	-0.432008	0.0700021	-6.17137	30.5735	3.21449e-08	1
ENSG00000182158.14	CREB3L2	protein_coding	0.178725	0.0292715	6.10577	30.538	3.27394e-08	1
ENSG00000155974.11	GRIP1	protein_coding	-0.197374	0.0323305	-6.10487	30.5306	3.28649e-08	1
ENSG00000084676.15	NCOA1	protein_coding	0.188305	0.0308495	6.10401	30.5234	3.2987e-08	1
ENSG00000119402.16	FBXW2	protein_coding	0.098997	0.0160977	6.14976	30.5223	3.30043e-08	1
ENSG00000027697.12	IFNGR1	protein_coding	0.30708	0.0500638	6.13377	30.5142	3.31437e-08	1
ENSG00000136261.14	BZW2	protein_coding	-0.104598	0.0170583	-6.13179	30.4546	3.41775e-08	1
ENSG00000184384.13	MAML2	protein_coding	-0.189476	0.0310856	-6.0953	30.4512	3.42375e-08	1
ENSG00000214894.6	LINC00243	lincRNA	-0.152968	0.0247744	-6.17443	30.4471	3.43098e-08	1
ENSG00000116133.11	DHCR24	protein_coding	0.248948	0.0404607	6.15283	30.4337	3.45479e-08	1
ENSG00000105854.12	PON2	protein_coding	0.113333	0.0185591	6.10657	30.3913	3.53114e-08	1
ENSG00000269987.1	RP3-430N8.11	lincRNA	-0.119455	0.0195687	-6.10441	30.3515	3.60432e-08	1
ENSG00000105669.12	COPE	protein_coding	0.0969132	0.0157999	6.1338	30.3478	3.61123e-08	1
ENSG00000116852.14	KIF21B	protein_coding	0.0864446	0.0142123	6.08238	30.3441	3.61809e-08	1
ENSG00000128228.4	SDF2L1	protein_coding	0.223125	0.0363854	6.13227	30.3411	3.62369e-08	1
ENSG00000131378.13	RFTN1	protein_coding	-0.157103	0.0255772	-6.14232	30.3315	3.64156e-08	1
ENSG00000231799.2	RP13-93L13.2	processed_pseudogene	-0.152083	0.0248309	-6.12476	30.2787	3.74222e-08	1
ENSG00000176915.14	ANKLE2	protein_coding	-0.0638151	0.0105062	-6.07402	30.2748	3.74959e-08	1
ENSG00000205220.11	PSMB10	protein_coding	0.12918	0.0210602	6.13383	30.2565	3.78526e-08	1
ENSG00000086666.18	ZFAND6	protein_coding	0.095506	0.0156151	6.11625	30.2526	3.7929e-08	1
ENSG00000173821.19	RNF213	protein_coding	0.102523	0.0166975	6.13999	30.2302	3.83694e-08	1
ENSG00000114023.15	FAM162A	protein_coding	-0.13076	0.0214406	-6.09869	30.2272	3.84288e-08	1
ENSG00000110324.9	IL10RA	protein_coding	0.106234	0.0173321	6.1293	30.218	3.861e-08	1
ENSG00000163513.17	TGFBR2	protein_coding	-0.175307	0.0289005	-6.06589	30.2075	3.88197e-08	1
ENSG00000147576.15	ADHFE1	protein_coding	0.117592	0.0192562	6.10671	30.1462	4.00671e-08	1
ENSG00000143702.15	CEP170	protein_coding	-0.0912139	0.0148795	-6.13018	30.1249	4.05097e-08	1
ENSG00000254177.1	RP11-1149M10.1	lincRNA	-0.303199	0.0498836	-6.07813	30.1239	4.05304e-08	1
ENSG00000276405.1	TRBV13	TR_V_gene	-0.508269	0.0839376	-6.05532	30.1201	4.0611e-08	1
ENSG00000162241.12	SLC25A45	protein_coding	-0.0599972	0.0097941	-6.12585	30.1005	4.10234e-08	1
ENSG00000278215.1	RP11-712L6.8	processed_pseudogene	0.602247	0.0995062	6.05236	30.0956	4.11272e-08	1
ENSG00000167565.12	SERTAD3	protein_coding	0.273026	0.04487	6.08482	30.0795	4.14696e-08	1
ENSG00000236334.2	PPIAL4G	protein_coding	-0.0929218	0.0152613	-6.08871	30.0644	4.17934e-08	1
ENSG00000134765.9	DSC1	protein_coding	-0.215011	0.0355498	-6.04817	30.0609	4.18679e-08	1
ENSG00000126822.16	PLEKHG3	protein_coding	0.404757	0.0664354	6.0925	30.0516	4.20691e-08	1
ENSG00000228340.5	MIR646HG	lincRNA	0.20202	0.0334119	6.04635	30.0459	4.21943e-08	1
ENSG00000258289.7	CHURC1	protein_coding	-0.106145	0.0174579	-6.08003	29.9978	4.32543e-08	1
ENSG00000260229.1	RP11-391L3.5	processed_pseudogene	0.315179	0.0518873	6.0743	29.9813	4.36242e-08	1
ENSG00000271500.1	RP11-288K12.1	processed_pseudogene	0.199005	0.0326709	6.09122	29.9641	4.40109e-08	1
ENSG00000059758.7	CDK17	protein_coding	0.121283	0.0200303	6.05498	29.9434	4.44852e-08	1
ENSG00000211725.3	TRBV5-5	TR_V_gene	-0.491361	0.081307	-6.04328	29.9368	4.4637e-08	1
ENSG00000196954.12	CASP4	protein_coding	0.114048	0.0187436	6.08463	29.906	4.53497e-08	1
ENSG00000172878.13	METAP1D	protein_coding	-0.210983	0.0347846	-6.06543	29.8375	4.69809e-08	1
ENSG00000067225.17	PKM	protein_coding	-0.123746	0.0204409	-6.05384	29.8319	4.71165e-08	1
ENSG00000072694.19	FCGR2B	protein_coding	0.141838	0.0234688	6.04368	29.8273	4.72292e-08	1
ENSG00000181789.14	COPG1	protein_coding	0.121653	0.0198582	6.12607	29.8257	4.7268e-08	1
ENSG00000135090.13	TAOK3	protein_coding	0.0873477	0.0143222	6.09874	29.8201	4.74049e-08	1
ENSG00000088986.10	DYNLL1	protein_coding	0.147875	0.0243489	6.07318	29.7978	4.79545e-08	1
ENSG00000204271.10	SPIN3	protein_coding	-0.249919	0.0413169	-6.04884	29.7938	4.80519e-08	1
ENSG00000147408.14	CSGALNACT1	protein_coding	-0.265736	0.044186	-6.01404	29.779	4.84198e-08	1
ENSG00000110047.17	EHD1	protein_coding	0.112656	0.0185413	6.07594	29.7754	4.85104e-08	1
ENSG00000167286.9	CD3D	protein_coding	-0.546719	0.0909277	-6.01267	29.7678	4.87018e-08	1
ENSG00000117155.16	SSX2IP	protein_coding	0.141288	0.0235087	6.01005	29.7461	4.92485e-08	1
ENSG00000003402.19	CFLAR	protein_coding	0.05097	0.0083774	6.08423	29.7361	4.95044e-08	1
ENSG00000086189.9	DIMT1	protein_coding	-0.0943097	0.015597	-6.04665	29.7314	4.96245e-08	1
ENSG00000132109.9	TRIM21	protein_coding	0.113877	0.0187683	6.0675	29.7238	4.98193e-08	1
ENSG00000211798.3	TRAV18	TR_V_gene	-0.34524	0.0569779	-6.0592	29.7186	4.99525e-08	1
ENSG00000112773.15	FAM46A	protein_coding	0.250783	0.0417614	6.00514	29.7057	5.0288e-08	1
ENSG00000005059.15	CCDC109B	protein_coding	-0.23764	0.0395846	-6.00333	29.6907	5.06765e-08	1
ENSG00000168028.13	RPSA	protein_coding	-0.0644027	0.0106595	-6.04181	29.6871	5.07722e-08	1
ENSG00000117450.13	PRDX1	protein_coding	-0.0806785	0.0133556	-6.04081	29.6804	5.0947e-08	1
ENSG00000273841.4	TAF9	protein_coding	-0.0913578	0.0151597	-6.02635	29.6617	5.14423e-08	1
ENSG00000103549.21	RNF40	protein_coding	0.154229	0.0257123	5.99825	29.6488	5.17844e-08	1
ENSG00000197471.11	SPN	protein_coding	0.0875878	0.0144745	6.05118	29.6209	5.25362e-08	1
ENSG00000128915.11	ICE2	protein_coding	-0.0993392	0.0164169	-6.05105	29.62	5.25597e-08	1
ENSG00000124333.15	VAMP7	protein_coding	0.112657	0.0186202	6.05028	29.6093	5.2851e-08	1
ENSG00000156239.11	N6AMT1	protein_coding	-0.163946	0.0271246	-6.04418	29.607	5.29146e-08	1
ENSG00000279018.1	AC007906.1	protein_coding	0.385496	0.0643226	5.99316	29.6069	5.29168e-08	1
ENSG00000279483.1	AC090498.1	protein_coding	-0.166152	0.0277301	-5.99176	29.5953	5.32332e-08	1
ENSG00000117090.14	SLAMF1	protein_coding	-0.507091	0.0846468	-5.99068	29.5864	5.34783e-08	1
ENSG00000130038.9	CRACR2A	protein_coding	0.126142	0.0209541	6.01991	29.572	5.38768e-08	1
ENSG00000156299.12	TIAM1	protein_coding	-0.315133	0.0526402	-5.98654	29.5524	5.44261e-08	1
ENSG00000128524.4	ATP6V1F	protein_coding	0.0831373	0.0137299	6.05518	29.5518	5.44418e-08	1
ENSG00000110090.12	CPT1A	protein_coding	0.167618	0.0278662	6.0151	29.498	5.5975e-08	1
ENSG00000135677.10	GNS	protein_coding	0.144341	0.0238954	6.04051	29.482	5.64396e-08	1
ENSG00000128040.10	SPINK2	protein_coding	-0.395209	0.066114	-5.97769	29.4795	5.65123e-08	1
ENSG00000089327.14	FXYD5	protein_coding	-0.099964	0.0165449	-6.04197	29.4503	5.73693e-08	1
ENSG00000106683.14	LIMK1	protein_coding	0.0692311	0.0115402	5.99911	29.4382	5.77299e-08	1
ENSG00000136754.16	ABI1	protein_coding	0.0810955	0.0135806	5.9714	29.4277	5.80413e-08	1
ENSG00000256043.2	CTSO	protein_coding	0.153123	0.025319	6.04775	29.4221	5.821e-08	1
ENSG00000274020.1	LINC01138	lincRNA	0.108208	0.0179395	6.0318	29.398	5.89378e-08	1
ENSG00000196262.13	PPIA	protein_coding	0.0828205	0.0137317	6.03134	29.3618	6.00493e-08	1
ENSG00000198931.10	APRT	protein_coding	-0.069747	0.0117051	-5.95867	29.323	6.12642e-08	1
ENSG00000042980.12	ADAM28	protein_coding	0.271815	0.0456275	5.95726	29.3114	6.16329e-08	1
ENSG00000241553.12	ARPC4	protein_coding	0.105193	0.0174699	6.02141	29.3046	6.1849e-08	1
ENSG00000136807.11	CDK9	protein_coding	0.196595	0.0330163	5.95448	29.2885	6.2364e-08	1
ENSG00000157985.18	AGAP1	protein_coding	0.286291	0.0480883	5.95345	29.2801	6.26352e-08	1
ENSG00000196670.13	ZFP62	protein_coding	-0.134911	0.0224308	-6.01454	29.269	6.29966e-08	1
ENSG00000183155.4	RABIF	protein_coding	0.121555	0.020221	6.0113	29.2328	6.41847e-08	1
ENSG00000211858.1	TRAJ31	TR_J_gene	-0.749976	0.12568	-5.96733	29.2301	6.4273e-08	1
ENSG00000122043.10	LINC00544	lincRNA	-0.261573	0.0439881	-5.94646	29.2226	6.45211e-08	1
ENSG00000015153.14	YAF2	protein_coding	0.104529	0.0174855	5.97801	29.2153	6.47667e-08	1
ENSG00000259205.2	PRKXP1	processed_pseudogene	-0.184213	0.030659	-6.00847	29.2116	6.48903e-08	1
ENSG00000141404.15	GNAL	protein_coding	0.285244	0.0479892	5.94391	29.2017	6.52215e-08	1
ENSG00000270885.1	RASL10B	protein_coding	0.0899706	0.0150761	5.96778	29.1638	6.65103e-08	1
ENSG00000225992.1	TRGVA	TR_V_pseudogene	0.374578	0.0625898	5.98464	29.1576	6.67235e-08	1
ENSG00000077235.17	GTF3C1	protein_coding	0.251522	0.0420959	5.97498	29.1146	6.82204e-08	1
ENSG00000269930.1	RP11-932O9.9	lincRNA	0.301135	0.0503662	5.97891	29.1062	6.85165e-08	1
ENSG00000151729.10	SLC25A4	protein_coding	0.177378	0.0295319	6.00633	29.0913	6.90479e-08	1
ENSG00000149357.9	LAMTOR1	protein_coding	0.111772	0.0188619	5.92581	29.0531	7.04204e-08	1
ENSG00000197043.13	ANXA6	protein_coding	0.114228	0.0191032	5.97952	29.0429	7.07914e-08	1
ENSG00000165209.18	STRBP	protein_coding	-0.11461	0.0192044	-5.9679	29.0358	7.10524e-08	1
ENSG00000101194.17	SLC17A9	protein_coding	0.248043	0.0418812	5.92254	29.0263	7.1404e-08	1
ENSG00000176390.11	CRLF3	protein_coding	-0.0536362	0.00906108	-5.91941	29.0006	7.23568e-08	1
ENSG00000171552.12	BCL2L1	protein_coding	0.191174	0.0319878	5.97648	28.9883	7.28181e-08	1
ENSG00000170522.9	ELOVL6	protein_coding	0.246102	0.0415055	5.92938	28.9458	7.44326e-08	1
ENSG00000143179.12	UCK2	protein_coding	0.223885	0.0372889	6.00406	28.9282	7.51104e-08	1
ENSG00000144152.12	FBLN7	protein_coding	-0.222223	0.0375984	-5.91043	28.927	7.51571e-08	1
ENSG00000086062.12	B4GALT1	protein_coding	0.196263	0.0330035	5.94672	28.9269	7.51635e-08	1
ENSG00000177465.4	ACOT4	protein_coding	0.118958	0.0199138	5.97363	28.9137	7.56764e-08	1
ENSG00000137145.20	DENND4C	protein_coding	0.107747	0.0182396	5.9073	28.9013	7.61612e-08	1
ENSG00000149582.15	TMEM25	protein_coding	-0.126333	0.0213843	-5.90775	28.8338	7.8864e-08	1
ENSG00000204681.10	GABBR1	protein_coding	-0.214077	0.0358517	-5.97117	28.8218	7.93519e-08	1
ENSG00000124203.5	ZNF831	protein_coding	0.108618	0.0184201	5.89672	28.8146	7.96469e-08	1
ENSG00000281370.1	AC079907.1	protein_coding	0.128536	0.0217995	5.89629	28.8111	7.97926e-08	1
ENSG00000155660.10	PDIA4	protein_coding	0.126981	0.0213507	5.94742	28.8098	7.98456e-08	1
ENSG00000256235.1	SMIM3	protein_coding	0.192685	0.0321451	5.99424	28.8035	8.01079e-08	1
ENSG00000211821.2	TRDV2	TR_V_gene	0.931824	0.158077	5.89475	28.7985	8.03129e-08	1
ENSG00000168297.15	PXK	protein_coding	0.141305	0.0237266	5.95553	28.787	8.07908e-08	1
ENSG00000211861.1	TRAJ28	TR_J_gene	-0.70432	0.118942	-5.92155	28.7553	8.21235e-08	1
ENSG00000254060.1	RP11-172E10.1	lincRNA	-0.29819	0.0506431	-5.88806	28.7437	8.26172e-08	1
ENSG00000184743.12	ATL3	protein_coding	0.0959906	0.0161758	5.93422	28.7418	8.26976e-08	1
ENSG00000136888.6	ATP6V1G1	protein_coding	-0.0726526	0.0122328	-5.93917	28.7199	8.36401e-08	1
ENSG00000158615.8	PPP1R15B	protein_coding	0.0933324	0.0157619	5.92138	28.7086	8.41301e-08	1
ENSG00000011007.12	TCEB3	protein_coding	0.121489	0.0205302	5.9176	28.6975	8.46124e-08	1
ENSG00000162836.11	ACP6	protein_coding	-0.136515	0.0230402	-5.92507	28.6887	8.49982e-08	1
ENSG00000164530.13	PI16	protein_coding	-0.281162	0.0478077	-5.88109	28.6868	8.50836e-08	1
ENSG00000214413.7	BBIP1	protein_coding	-0.105957	0.0179501	-5.90288	28.6442	8.69752e-08	1
ENSG00000260496.3	RP11-161M6.3	lincRNA	-0.308625	0.0524136	-5.88826	28.6293	8.76448e-08	1
ENSG00000129667.12	RHBDF2	protein_coding	0.120357	0.0204046	5.89851	28.6192	8.81061e-08	1
ENSG00000138363.14	ATIC	protein_coding	-0.129852	0.021999	-5.90264	28.6122	8.84221e-08	1
ENSG00000126903.15	SLC10A3	protein_coding	0.12928	0.0219335	5.89419	28.6122	8.84253e-08	1
ENSG00000120509.10	PDZD11	protein_coding	0.136224	0.022951	5.93545	28.6079	8.86182e-08	1
ENSG00000198586.13	TLK1	protein_coding	-0.0949059	0.0160454	-5.91482	28.592	8.93499e-08	1
ENSG00000126602.10	TRAP1	protein_coding	-0.0658492	0.0110587	-5.9545	28.5828	8.9775e-08	1
ENSG00000205707.10	LYRM5	protein_coding	-0.175071	0.029719	-5.8909	28.5521	9.12106e-08	1
ENSG00000185432.11	METTL7A	protein_coding	0.143141	0.0244079	5.86451	28.5512	9.12541e-08	1
ENSG00000211867.1	TRAJ22	TR_J_gene	-0.650671	0.110645	-5.88069	28.5482	9.13942e-08	1
ENSG00000279335.1	AC009977.1	protein_coding	0.087932	0.0149556	5.87952	28.5482	9.13949e-08	1
ENSG00000075884.12	ARHGAP15	protein_coding	-0.140794	0.0239104	-5.88838	28.5444	9.1575e-08	1
ENSG00000108518.7	PFN1	protein_coding	0.161685	0.0272814	5.92657	28.531	9.22082e-08	1
ENSG00000229769.2	TRBV10-2	TR_V_gene	-0.359472	0.0613491	-5.85946	28.5099	9.32216e-08	1
ENSG00000161526.14	SAP30BP	protein_coding	0.0959585	0.0162762	5.89563	28.438	9.67499e-08	1
ENSG00000167815.11	PRDX2	protein_coding	-0.0890007	0.0151575	-5.87173	28.4328	9.70077e-08	1
ENSG00000267648.1	RP11-686D22.3	transcribed_processed_pseudogene	0.22204	0.0375948	5.90613	28.4197	9.76676e-08	1
ENSG00000047579.19	DTNBP1	protein_coding	0.160221	0.0273047	5.86789	28.3924	9.90541e-08	1
ENSG00000170776.19	AKAP13	protein_coding	0.0701942	0.011895	5.90114	28.3912	9.91143e-08	1
ENSG00000178802.17	MPI	protein_coding	-0.127431	0.0218107	-5.84262	28.3724	1.00081e-07	1
ENSG00000229948.2	B3GALNT1P1	processed_pseudogene	-0.136129	0.0231113	-5.89014	28.3701	1.00202e-07	1
ENSG00000225079.2	FTH1P22	processed_pseudogene	0.425924	0.072329	5.88871	28.369	1.00259e-07	1
ENSG00000112406.4	HECA	protein_coding	-0.0770102	0.0130698	-5.8922	28.3443	1.01545e-07	1
ENSG00000224357.1	ATG3P1	processed_pseudogene	0.344216	0.0589684	5.83729	28.329	1.02352e-07	1
ENSG00000120063.9	GNA13	protein_coding	0.100949	0.0171941	5.87113	28.285	1.04706e-07	1
ENSG00000182568.16	SATB1	protein_coding	-0.226022	0.0384355	-5.88055	28.2758	1.05201e-07	1
ENSG00000213203.2	GIMAP1	protein_coding	-0.107657	0.0183344	-5.87187	28.2719	1.05417e-07	1
ENSG00000185651.14	UBE2L3	protein_coding	0.0786371	0.013361	5.88559	28.2712	1.05456e-07	1
ENSG00000079739.15	PGM1	protein_coding	0.123939	0.021261	5.82941	28.2647	1.05809e-07	1
ENSG00000244560.6	RP4-800G7.2	transcribed_unprocessed_pseudogene	-0.189966	0.0322754	-5.88579	28.2596	1.06085e-07	1
ENSG00000102393.9	GLA	protein_coding	0.13695	0.0233831	5.8568	28.2426	1.07024e-07	1
ENSG00000057704.10	TMCC3	protein_coding	0.233947	0.0401517	5.82658	28.2416	1.07078e-07	1
ENSG00000172059.10	KLF11	protein_coding	0.168787	0.0287819	5.86434	28.2365	1.07362e-07	1
ENSG00000143819.12	EPHX1	protein_coding	-0.196408	0.0337309	-5.82278	28.2107	1.08803e-07	1
ENSG00000237522.1	NONOP2	processed_pseudogene	0.170657	0.0291173	5.86103	28.1904	1.09948e-07	1
ENSG00000164398.12	ACSL6	protein_coding	-0.225132	0.0386824	-5.82001	28.1881	1.10081e-07	1
ENSG00000111640.14	GAPDH	protein_coding	0.102833	0.0174389	5.89679	28.1776	1.10676e-07	1
ENSG00000132424.14	PNISR	protein_coding	-0.077836	0.0133806	-5.81709	28.1643	1.11443e-07	1
ENSG00000127946.16	HIP1	protein_coding	0.213133	0.0362841	5.87401	28.124	1.13788e-07	1
ENSG00000115652.14	UXS1	protein_coding	-0.171901	0.0294269	-5.84164	28.1081	1.14724e-07	1
ENSG00000183918.15	SH2D1A	protein_coding	0.168922	0.0287627	5.87295	28.108	1.14729e-07	1
ENSG00000157379.13	DHRS1	protein_coding	0.113802	0.0194609	5.84772	28.1034	1.15005e-07	1
ENSG00000136068.14	FLNB	protein_coding	-0.188199	0.0320236	-5.87689	28.0809	1.16348e-07	1
ENSG00000172336.4	POP7	protein_coding	0.138372	0.0235156	5.88426	28.0777	1.16543e-07	1
ENSG00000197728.9	RPS26	protein_coding	-0.10996	0.0188014	-5.84848	28.0741	1.16759e-07	1
ENSG00000182831.11	C16orf72	protein_coding	0.0727374	0.0124483	5.84318	28.0455	1.18498e-07	1
ENSG00000075239.13	ACAT1	protein_coding	-0.088731	0.0152191	-5.83023	28.0405	1.18803e-07	1
ENSG00000166595.11	FAM96B	protein_coding	0.108193	0.0184134	5.87581	28.037	1.19015e-07	1
ENSG00000124659.6	TBCC	protein_coding	0.0711003	0.01217	5.84226	28.0105	1.20661e-07	1
ENSG00000273153.1	RP11-406H21.2	lincRNA	-0.252737	0.043372	-5.82719	27.9991	1.21369e-07	1
ENSG00000166224.16	SGPL1	protein_coding	0.101027	0.017266	5.8512	27.9908	1.21896e-07	1
ENSG00000106615.9	RHEB	protein_coding	0.10732	0.0185185	5.79528	27.9868	1.22145e-07	1
ENSG00000185418.15	TARSL2	protein_coding	0.0771139	0.0132533	5.81848	27.9725	1.23049e-07	1
ENSG00000144895.11	EIF2A	protein_coding	-0.0770172	0.013157	-5.85368	27.9655	1.235e-07	1
ENSG00000101445.9	PPP1R16B	protein_coding	0.270677	0.0464408	5.82844	27.9381	1.25257e-07	1
ENSG00000167895.14	TMC8	protein_coding	-0.100068	0.0171979	-5.81861	27.9119	1.26964e-07	1
ENSG00000211856.1	TRAJ33	TR_J_gene	-0.778168	0.134535	-5.78411	27.896	1.28017e-07	1
ENSG00000083799.17	CYLD	protein_coding	-0.0742632	0.012718	-5.83922	27.8559	1.30693e-07	1
ENSG00000255163.1	HSPE1P18	processed_pseudogene	-0.559405	0.0968134	-5.77817	27.8477	1.31247e-07	1
ENSG00000135686.12	KLHL36	protein_coding	-0.0785459	0.0134525	-5.83874	27.8303	1.32435e-07	1
ENSG00000155657.24	TTN	protein_coding	-0.283636	0.0491072	-5.77585	27.8289	1.32532e-07	1
ENSG00000182712.15	CMC4	protein_coding	0.192005	0.032959	5.82558	27.8262	1.32719e-07	1
ENSG00000065060.16	UHRF1BP1	protein_coding	0.0839045	0.0144557	5.80424	27.8258	1.32743e-07	1
ENSG00000186265.9	BTLA	protein_coding	-0.308424	0.0532093	-5.79642	27.8219	1.33012e-07	1
ENSG00000142173.14	COL6A2	protein_coding	0.273045	0.046751	5.84041	27.7979	1.34675e-07	1
ENSG00000227671.4	RP11-488L18.4	transcribed_unprocessed_pseudogene	0.117217	0.0200239	5.85386	27.7564	1.37595e-07	1
ENSG00000197780.9	TAF13	protein_coding	0.197236	0.034018	5.79799	27.7338	1.39211e-07	1
ENSG00000168237.17	GLYCTK	protein_coding	0.125345	0.0217479	5.76356	27.7291	1.3955e-07	1
ENSG00000187838.16	TMEM256-PLSCR3	protein_coding	-0.153972	0.0267236	-5.76164	27.7135	1.40676e-07	1
ENSG00000183726.10	TMEM50A	protein_coding	0.0915886	0.0156905	5.8372	27.7131	1.40704e-07	1
ENSG00000232855.6	AF131217.1	lincRNA	0.252085	0.0437687	5.75947	27.6959	1.4196e-07	1
ENSG00000130706.12	ADRM1	protein_coding	0.0998872	0.0171744	5.81606	27.6503	1.45347e-07	1
ENSG00000147813.15	NAPRT	protein_coding	-0.138074	0.0238785	-5.78234	27.5795	1.50765e-07	1
ENSG00000112624.12	GLTSCR1L	protein_coding	0.0896412	0.0155579	5.76177	27.5762	1.51023e-07	1
ENSG00000158869.10	FCER1G	protein_coding	0.310951	0.0541408	5.74338	27.5654	1.5187e-07	1
ENSG00000132694.18	ARHGEF11	protein_coding	-0.233669	0.0407011	-5.74109	27.5469	1.53329e-07	1
ENSG00000198155.5	ZNF876P	transcribed_unprocessed_pseudogene	0.152995	0.0265357	5.76564	27.5288	1.54769e-07	1
ENSG00000211883.1	TRAJ6	TR_J_gene	-0.641441	0.111432	-5.75635	27.4793	1.58787e-07	1
ENSG00000139746.15	RBM26	protein_coding	-0.103313	0.0179389	-5.75917	27.4762	1.59043e-07	1
ENSG00000154930.14	ACSS1	protein_coding	0.101989	0.0175854	5.79963	27.4754	1.59103e-07	1
ENSG00000186184.15	POLR1D	protein_coding	-0.0779846	0.0135207	-5.76781	27.4716	1.5942e-07	1
ENSG00000184489.11	PTP4A3	protein_coding	-0.235379	0.0408163	-5.7668	27.4675	1.59758e-07	1
ENSG00000142327.11	RNPEPL1	protein_coding	0.12567	0.0216533	5.80372	27.4373	1.62274e-07	1
ENSG00000187742.14	SECISBP2	protein_coding	-0.0782983	0.0135297	-5.78716	27.4326	1.62667e-07	1
ENSG00000179029.14	TMEM107	protein_coding	0.130726	0.0225913	5.78656	27.4309	1.62812e-07	1
ENSG00000160752.14	FDPS	protein_coding	0.0930104	0.0160595	5.79159	27.4223	1.63535e-07	1
ENSG00000196205.8	EEF1A1P5	processed_pseudogene	-0.132346	0.0231266	-5.72266	27.3977	1.65629e-07	1
ENSG00000125735.10	TNFSF14	protein_coding	0.223233	0.0386376	5.77761	27.3876	1.66496e-07	1
ENSG00000281228.1	AL132640.1	pseudogene	0.0826303	0.0143769	5.74745	27.3766	1.67443e-07	1
ENSG00000175727.13	MLXIP	protein_coding	-0.0884237	0.0152772	-5.78795	27.3403	1.70614e-07	1
ENSG00000277972.1	CISD3	protein_coding	0.25464	0.0440796	5.77682	27.3384	1.70787e-07	1
ENSG00000184428.12	TOP1MT	protein_coding	-0.204394	0.0354154	-5.77133	27.3281	1.717e-07	1
ENSG00000107438.8	PDLIM1	protein_coding	0.369874	0.0640845	5.77167	27.3008	1.74139e-07	1
ENSG00000145882.10	PCYOX1L	protein_coding	-0.149268	0.0260644	-5.7269	27.2904	1.75081e-07	1
ENSG00000127328.21	RAB3IP	protein_coding	-0.177696	0.0309107	-5.7487	27.2637	1.77514e-07	1
ENSG00000058600.15	POLR3E	protein_coding	-0.102399	0.0177845	-5.75775	27.2496	1.78814e-07	1
ENSG00000211886.1	TRAJ3	TR_J_gene	-0.593825	0.103554	-5.73443	27.2467	1.7908e-07	1
ENSG00000009790.14	TRAF3IP3	protein_coding	-0.106611	0.0185795	-5.73811	27.2465	1.79098e-07	1
ENSG00000148248.13	SURF4	protein_coding	0.170709	0.0297882	5.73074	27.2301	1.80625e-07	1
ENSG00000182952.4	HMGN4	protein_coding	0.0990865	0.0172175	5.75498	27.2222	1.81365e-07	1
ENSG00000244134.1	RPS12P20	processed_pseudogene	0.248128	0.0433712	5.72102	27.2189	1.81672e-07	1
ENSG00000107554.15	DNMBP	protein_coding	0.144661	0.025384	5.69888	27.2055	1.82941e-07	1
ENSG00000008083.13	JARID2	protein_coding	0.14108	0.0247571	5.69856	27.2028	1.83189e-07	1
ENSG00000115604.10	IL18R1	protein_coding	0.369117	0.064551	5.71822	27.1922	1.842e-07	1
ENSG00000176105.13	YES1	protein_coding	0.205093	0.0358047	5.72809	27.1812	1.85254e-07	1
ENSG00000144559.10	TAMM41	protein_coding	-0.0885587	0.0154708	-5.72426	27.1554	1.87737e-07	1
ENSG00000123575.8	FAM199X	protein_coding	0.131095	0.0230307	5.6922	27.1515	1.88119e-07	1
ENSG00000258460.1	RP11-168L7.1	lincRNA	0.261187	0.0458952	5.69095	27.1414	1.89102e-07	1
ENSG00000268746.1	CTD-2571L23.8	lincRNA	0.0778833	0.0136492	5.70606	27.1286	1.90363e-07	1
ENSG00000138107.11	ACTR1A	protein_coding	0.126106	0.0219698	5.73997	27.1097	1.92236e-07	1
ENSG00000229740.1	U91324.1	lincRNA	0.331494	0.0582936	5.68664	27.1066	1.9254e-07	1
ENSG00000198286.9	CARD11	protein_coding	0.136925	0.0240808	5.68604	27.1017	1.93023e-07	1
ENSG00000271204.1	RP11-138A9.1	lincRNA	-0.105475	0.0183872	-5.73631	27.0881	1.94392e-07	1
ENSG00000102054.17	RBBP7	protein_coding	0.0881269	0.0155163	5.67962	27.05	1.98265e-07	1
ENSG00000187954.12	CYHR1	protein_coding	-0.161243	0.0283927	-5.67901	27.0451	1.98766e-07	1
ENSG00000164512.17	ANKRD55	protein_coding	-0.281096	0.0495006	-5.67864	27.0421	1.99073e-07	1
ENSG00000081320.10	STK17B	protein_coding	-0.0906468	0.0158232	-5.72872	26.9849	2.05051e-07	1
ENSG00000183813.6	CCR4	protein_coding	-0.218376	0.0381704	-5.72108	26.9295	2.11009e-07	1
ENSG00000242247.10	ARFGAP3	protein_coding	0.122959	0.0217096	5.66382	26.9226	2.11763e-07	1
ENSG00000104805.15	NUCB1	protein_coding	0.118864	0.0207923	5.71672	26.881	2.16375e-07	1
ENSG00000139644.12	TMBIM6	protein_coding	0.0565643	0.00988884	5.72001	26.8785	2.16652e-07	1
ENSG00000163599.14	CTLA4	protein_coding	-0.377033	0.0658917	-5.72201	26.829	2.22279e-07	1
ENSG00000186480.12	INSIG1	protein_coding	0.177692	0.0311986	5.69552	26.8214	2.23147e-07	1
ENSG00000090520.10	DNAJB11	protein_coding	0.229289	0.0404164	5.67315	26.8156	2.23819e-07	1
ENSG00000133935.6	C14orf1	protein_coding	0.0845666	0.0148357	5.7002	26.803	2.2529e-07	1
ENSG00000107099.15	DOCK8	protein_coding	-0.0899199	0.0158603	-5.66949	26.8028	2.25308e-07	1
ENSG00000171310.10	CHST11	protein_coding	0.138036	0.0244361	5.64886	26.8022	2.25382e-07	1
ENSG00000013441.15	CLK1	protein_coding	0.0917137	0.0161354	5.68401	26.7945	2.26284e-07	1
ENSG00000117500.12	TMED5	protein_coding	0.103248	0.0181586	5.68587	26.7841	2.27505e-07	1
ENSG00000197343.10	ZNF655	protein_coding	0.0521103	0.00918208	5.67522	26.7496	2.31595e-07	1
ENSG00000105963.13	ADAP1	protein_coding	0.214281	0.0375802	5.70198	26.7406	2.32685e-07	1
ENSG00000152061.22	RABGAP1L	protein_coding	0.0779457	0.0136619	5.70532	26.7231	2.348e-07	1
ENSG00000182054.9	IDH2	protein_coding	0.156198	0.0274473	5.69082	26.7218	2.34961e-07	1
ENSG00000165678.19	GHITM	protein_coding	0.0610387	0.010711	5.6987	26.6943	2.38329e-07	1
ENSG00000280004.1	AC005086.2	pseudogene	0.0683617	0.0120801	5.65905	26.6927	2.38526e-07	1
ENSG00000099341.11	PSMD8	protein_coding	0.0621689	0.0109322	5.68677	26.6691	2.41452e-07	1
ENSG00000203485.12	INF2	protein_coding	-0.204109	0.0359027	-5.68506	26.6642	2.42068e-07	1
ENSG00000178234.12	GALNT11	protein_coding	0.0977158	0.017231	5.67094	26.6488	2.44001e-07	1
ENSG00000153037.13	SRP19	protein_coding	0.0924097	0.0162734	5.67857	26.6315	2.46201e-07	1
ENSG00000163755.8	HPS3	protein_coding	0.0980045	0.0171902	5.70118	26.608	2.49205e-07	1
ENSG00000211841.1	TRAJ48	TR_J_gene	-0.49337	0.0876095	-5.63146	26.6008	2.50138e-07	1
ENSG00000165650.11	PDZD8	protein_coding	0.152334	0.0269034	5.66228	26.5741	2.5362e-07	1
ENSG00000143319.16	ISG20L2	protein_coding	0.105377	0.0186837	5.64005	26.5679	2.54442e-07	1
ENSG00000122565.18	CBX3	protein_coding	-0.0744905	0.0131979	-5.6441	26.5458	2.57357e-07	1
ENSG00000265681.7	RPL17	protein_coding	-0.049893	0.00881952	-5.65711	26.5451	2.57462e-07	1
ENSG00000234332.1	BCAS2P2	processed_pseudogene	-0.239078	0.042253	-5.65824	26.5444	2.57549e-07	1
ENSG00000108510.9	MED13	protein_coding	0.141175	0.0250375	5.63853	26.4942	2.64337e-07	1
ENSG00000187741.14	FANCA	protein_coding	0.126862	0.0226143	5.6098	26.4883	2.65144e-07	1
ENSG00000126653.15	NSRP1	protein_coding	0.0679542	0.012067	5.6314	26.477	2.66691e-07	1
ENSG00000168002.11	POLR2G	protein_coding	0.0990971	0.0174763	5.67037	26.4697	2.677e-07	1
ENSG00000114779.19	ABHD14B	protein_coding	-0.111822	0.0197999	-5.6476	26.465	2.68362e-07	1
ENSG00000134014.16	ELP3	protein_coding	0.088823	0.0156881	5.66179	26.4466	2.70918e-07	1
ENSG00000151500.14	THYN1	protein_coding	-0.120098	0.0213133	-5.6349	26.4429	2.71444e-07	1
ENSG00000130340.14	SNX9	protein_coding	-0.179074	0.0316432	-5.65914	26.4334	2.72783e-07	1
ENSG00000170876.7	TMEM43	protein_coding	0.0809248	0.014309	5.65551	26.4308	2.73152e-07	1
ENSG00000107614.21	TRDMT1	protein_coding	-0.175351	0.0311377	-5.63149	26.4082	2.76365e-07	1
ENSG00000197930.12	ERO1A	protein_coding	-0.086568	0.0153039	-5.65658	26.4072	2.76508e-07	1
ENSG00000090432.6	MUL1	protein_coding	0.116931	0.0207848	5.62577	26.3942	2.78381e-07	1
ENSG00000176102.11	CSTF3	protein_coding	-0.118277	0.0210488	-5.61917	26.3929	2.78557e-07	1
ENSG00000139187.9	KLRG1	protein_coding	0.321356	0.0570244	5.6354	26.354	2.84225e-07	1
ENSG00000229622.1	MTND5P2	processed_pseudogene	0.15925	0.028382	5.61095	26.3166	2.89789e-07	1
ENSG00000253642.5	RP11-317N12.1	lincRNA	-0.0821264	0.0147079	-5.58385	26.2803	2.95292e-07	1
ENSG00000130935.9	NOL11	protein_coding	-0.102905	0.0181717	-5.66292	26.279	2.95487e-07	1
ENSG00000197635.9	DPP4	protein_coding	-0.53247	0.0953749	-5.58292	26.2728	2.96428e-07	1
ENSG00000113658.16	SMAD5	protein_coding	0.137352	0.0244887	5.60878	26.2719	2.96574e-07	1
ENSG00000274114.2	CTC-281F24.3	transcribed_unprocessed_pseudogene	-0.0940729	0.0166736	-5.64204	26.2619	2.98105e-07	1
ENSG00000248943.1	RP11-1026M7.3	lincRNA	-0.185653	0.0328804	-5.64632	26.1827	3.10598e-07	1
ENSG00000088205.12	DDX18	protein_coding	-0.0777232	0.0139586	-5.56811	26.1543	3.15193e-07	1
ENSG00000106355.9	LSM5	protein_coding	-0.123072	0.0220275	-5.5872	26.1454	3.16653e-07	1
ENSG00000121766.14	ZCCHC17	protein_coding	0.120094	0.0215858	5.56358	26.1181	3.21161e-07	1
ENSG00000211805.1	TRAV24	TR_V_gene	-0.414749	0.0745538	-5.56308	26.1141	3.21826e-07	1
ENSG00000166669.13	ATF7IP2	protein_coding	-0.153848	0.027421	-5.61061	26.113	3.22006e-07	1
ENSG00000102390.10	PBDC1	protein_coding	0.0849556	0.0151412	5.61087	26.0816	3.27283e-07	1
ENSG00000109956.12	B3GAT1	protein_coding	0.0719041	0.0128523	5.59466	26.0708	3.2912e-07	1
ENSG00000218749.1	RP3-340B19.5	processed_pseudogene	-0.403318	0.0717822	-5.61864	26.0683	3.29556e-07	1
ENSG00000276085.1	CCL3L3	protein_coding	0.275492	0.0492044	5.59893	26.058	3.31308e-07	1
ENSG00000280798.1	LINC00294	lincRNA	0.110244	0.0197459	5.58316	26.0519	3.32362e-07	1
ENSG00000111481.9	COPZ1	protein_coding	0.0902417	0.0161079	5.60232	26.0422	3.34041e-07	1
ENSG00000182220.13	ATP6AP2	protein_coding	0.0725036	0.0130568	5.55292	26.0329	3.35649e-07	1
ENSG00000087074.7	PPP1R15A	protein_coding	0.136745	0.0244736	5.58744	26.0208	3.37766e-07	1
ENSG00000141452.9	C18orf8	protein_coding	0.12786	0.0230388	5.54978	26.0079	3.40028e-07	1
ENSG00000145220.13	LYAR	protein_coding	0.267622	0.0482751	5.54369	25.9593	3.487e-07	1
ENSG00000211859.1	TRAJ30	TR_J_gene	-0.5349	0.0965103	-5.54242	25.9405	3.52111e-07	1
ENSG00000254092.1	RP11-369E15.3	lincRNA	0.287681	0.0519179	5.54107	25.9383	3.52509e-07	1
ENSG00000226979.8	LTA	protein_coding	-0.183675	0.0330196	-5.56261	25.883	3.62742e-07	1
ENSG00000246596.6	RP11-1277A3.2	transcribed_unprocessed_pseudogene	-0.160507	0.0287035	-5.59191	25.8829	3.62768e-07	1
ENSG00000265787.1	CYP4F35P	lincRNA	0.181708	0.0325492	5.58255	25.8641	3.66315e-07	1
ENSG00000234127.8	TRIM26	protein_coding	0.129351	0.0232101	5.57302	25.8489	3.69213e-07	1
ENSG00000182150.15	ERCC6L2	protein_coding	-0.119112	0.02141	-5.56339	25.846	3.69766e-07	1
ENSG00000119397.16	CNTRL	protein_coding	-0.0830693	0.0149606	-5.55252	25.8217	3.74463e-07	1
ENSG00000162676.11	GFI1	protein_coding	0.184548	0.0331344	5.56967	25.8134	3.76077e-07	1
ENSG00000146066.2	HIGD2A	protein_coding	-0.0823709	0.0148678	-5.54023	25.8082	3.77088e-07	1
ENSG00000175505.10	CLCF1	protein_coding	0.196279	0.035388	5.54649	25.8068	3.77364e-07	1
ENSG00000160654.9	CD3G	protein_coding	-0.324297	0.0587099	-5.52373	25.8	3.78692e-07	1
ENSG00000106608.16	URGCP	protein_coding	-0.173897	0.0312883	-5.5579	25.7972	3.79242e-07	1
ENSG00000136603.13	SKIL	protein_coding	0.151641	0.0274024	5.53386	25.7813	3.8237e-07	1
ENSG00000059377.15	TBXAS1	protein_coding	0.185252	0.0335088	5.52844	25.7671	3.85196e-07	1
ENSG00000118363.11	SPCS2	protein_coding	0.0961896	0.0172675	5.57055	25.7533	3.87955e-07	1
ENSG00000071553.16	ATP6AP1	protein_coding	0.0954889	0.0172394	5.53899	25.7396	3.90725e-07	1
ENSG00000101596.14	SMCHD1	protein_coding	-0.111924	0.0201213	-5.56244	25.7391	3.90825e-07	1
ENSG00000181817.5	LSM10	protein_coding	0.0882226	0.0158544	5.56454	25.7379	3.91077e-07	1
ENSG00000171055.14	FEZ2	protein_coding	0.122281	0.0219801	5.56325	25.7173	3.95272e-07	1
ENSG00000172785.18	CBWD1	protein_coding	-0.120497	0.0217561	-5.53855	25.6925	4.00384e-07	1
ENSG00000172954.13	LCLAT1	protein_coding	-0.0771188	0.0139967	-5.5098	25.6891	4.01088e-07	1
ENSG00000136802.11	LRRC8A	protein_coding	0.186159	0.0337971	5.50814	25.6758	4.03851e-07	1
ENSG00000270518.2	CTB-159G17.3	unprocessed_pseudogene	0.0783766	0.0141917	5.52272	25.6756	4.03906e-07	1
ENSG00000253720.1	RP11-473O4.3	lincRNA	0.214082	0.0388677	5.50796	25.6744	4.04144e-07	1
ENSG00000126432.13	PRDX5	protein_coding	0.129105	0.0231107	5.5864	25.6706	4.04956e-07	1
ENSG00000164329.13	PAPD4	protein_coding	0.0766949	0.0138265	5.54696	25.6687	4.05349e-07	1
ENSG00000064666.14	CNN2	protein_coding	-0.0811353	0.0146921	-5.52239	25.6392	4.11601e-07	1
ENSG00000127337.6	YEATS4	protein_coding	-0.0920723	0.0165381	-5.56729	25.6367	4.12116e-07	1
ENSG00000151150.20	ANK3	protein_coding	-0.228269	0.0410179	-5.5651	25.6183	4.16077e-07	1
ENSG00000174652.17	ZNF266	protein_coding	0.0801179	0.0144363	5.54974	25.6069	4.1853e-07	1
ENSG00000081665.13	ZNF506	protein_coding	-0.0592146	0.0106634	-5.55305	25.5987	4.20333e-07	1
ENSG00000170854.17	MINA	protein_coding	-0.129301	0.0233575	-5.53574	25.5898	4.22273e-07	1
ENSG00000122547.10	EEPD1	protein_coding	-0.267116	0.0485039	-5.5071	25.5593	4.2899e-07	1
ENSG00000179832.17	MROH1	protein_coding	-0.0951698	0.0172406	-5.52009	25.5588	4.29108e-07	1
ENSG00000141258.12	SGSM2	protein_coding	-0.121105	0.0220505	-5.49216	25.5487	4.31355e-07	1
ENSG00000100225.17	FBXO7	protein_coding	0.0930087	0.016823	5.52867	25.5382	4.33717e-07	1
ENSG00000150907.6	FOXO1	protein_coding	-0.224099	0.0404279	-5.54318	25.5331	4.34857e-07	1
ENSG00000221983.7	UBA52	protein_coding	-0.0504748	0.00917149	-5.50344	25.5072	4.4074e-07	1
ENSG00000119900.7	OGFRL1	protein_coding	0.128111	0.023354	5.48561	25.4967	4.43149e-07	1
ENSG00000229677.1	RP11-383F6.1	processed_pseudogene	-0.155876	0.0283042	-5.50715	25.4814	4.46665e-07	1
ENSG00000189013.14	KIR2DL4	protein_coding	0.349811	0.0637974	5.48315	25.4725	4.48723e-07	1
ENSG00000221944.4	TIGD1	protein_coding	-0.0572969	0.0103178	-5.5532	25.4652	4.50423e-07	1
ENSG00000126698.10	DNAJC8	protein_coding	0.063019	0.0113767	5.53929	25.4569	4.52375e-07	1
ENSG00000228960.5	OR2A9P	transcribed_unprocessed_pseudogene	-0.133683	0.0243941	-5.48015	25.4533	4.53217e-07	1
ENSG00000166432.14	ZMAT1	protein_coding	-0.120415	0.0217841	-5.52769	25.4447	4.55253e-07	1
ENSG00000005893.15	LAMP2	protein_coding	0.089219	0.0161196	5.53482	25.4026	4.65293e-07	1
ENSG00000164220.6	F2RL2	protein_coding	0.0919058	0.0166869	5.50767	25.4011	4.65649e-07	1
ENSG00000186716.19	BCR	protein_coding	0.169156	0.0308134	5.48968	25.3942	4.67333e-07	1
ENSG00000168826.15	ZBTB49	protein_coding	0.210004	0.0382403	5.49171	25.3779	4.71277e-07	1
ENSG00000159128.14	IFNGR2	protein_coding	-0.212634	0.0388834	-5.46852	25.361	4.75441e-07	1
ENSG00000110514.19	MADD	protein_coding	0.129892	0.0236615	5.4896	25.3036	4.89794e-07	1
ENSG00000168066.20	SF1	protein_coding	-0.128719	0.0233608	-5.51004	25.2731	4.97605e-07	1
ENSG00000124613.8	ZNF391	protein_coding	-0.191058	0.0350678	-5.44825	25.2003	5.1674e-07	1
ENSG00000110719.9	TCIRG1	protein_coding	0.184958	0.0335813	5.50775	25.1978	5.17406e-07	1
ENSG00000100219.16	XBP1	protein_coding	0.192001	0.035255	5.44606	25.183	5.21411e-07	1
ENSG00000119772.16	DNMT3A	protein_coding	-0.149773	0.0274025	-5.46568	25.1509	5.30148e-07	1
ENSG00000211592.7	IGKC	IG_C_gene	0.518139	0.0952177	5.44162	25.1479	5.30986e-07	1
ENSG00000111860.13	CEP85L	protein_coding	-0.113967	0.0208048	-5.47789	25.146	5.31485e-07	1
ENSG00000067113.16	PLPP1	protein_coding	-0.198913	0.0365573	-5.44112	25.1438	5.32093e-07	1
ENSG00000132670.20	PTPRA	protein_coding	0.15047	0.0273495	5.50174	25.1376	5.33817e-07	1
ENSG00000163875.15	MEAF6	protein_coding	0.0583438	0.010634	5.48654	25.1295	5.36074e-07	1
ENSG00000169291.9	SHE	protein_coding	0.102363	0.0188302	5.43612	25.1043	5.4311e-07	1
ENSG00000117748.9	RPA2	protein_coding	0.0926954	0.0169142	5.48032	25.0984	5.44772e-07	1
ENSG00000232208.2	RP3-477M7.5	processed_pseudogene	-0.611037	0.11242	-5.43532	25.098	5.44896e-07	1
ENSG00000171860.4	C3AR1	protein_coding	0.257155	0.0468044	5.49426	25.0938	5.46088e-07	1
ENSG00000204287.13	HLA-DRA	protein_coding	0.528982	0.0973538	5.4336	25.0844	5.48761e-07	1
ENSG00000034677.11	RNF19A	protein_coding	0.112418	0.0205883	5.46031	25.0791	5.50272e-07	1
ENSG00000264112.1	RP11-159D12.2	lincRNA	-0.0878408	0.0160374	-5.47724	25.0766	5.50964e-07	1
ENSG00000119729.10	RHOQ	protein_coding	0.139693	0.025633	5.44975	25.063	5.54869e-07	1
ENSG00000233426.3	EIF3FP3	processed_pseudogene	-0.113172	0.020721	-5.46171	25.0428	5.60706e-07	1
ENSG00000172799.5	ZBTB8OSP2	processed_pseudogene	0.261772	0.0479542	5.45878	25.0187	5.67775e-07	1
ENSG00000095066.11	HOOK2	protein_coding	0.103855	0.019109	5.43487	25.0071	5.71203e-07	1
ENSG00000158716.8	DUSP23	protein_coding	0.146911	0.0268489	5.47177	24.9973	5.74104e-07	1
ENSG00000111144.9	LTA4H	protein_coding	-0.0763308	0.0140428	-5.43558	24.9513	5.87963e-07	1
ENSG00000116604.17	MEF2D	protein_coding	0.182607	0.0335602	5.44118	24.928	5.95113e-07	1
ENSG00000256720.1	BTG1P1	processed_pseudogene	0.338666	0.0625595	5.41351	24.9255	5.95877e-07	1
ENSG00000211862.1	TRAJ27	TR_J_gene	-0.645785	0.118772	-5.43721	24.9245	5.96205e-07	1
ENSG00000135241.16	PNPLA8	protein_coding	0.113474	0.0208462	5.44338	24.9134	5.99641e-07	1
ENSG00000197892.12	KIF13B	protein_coding	0.119758	0.0219932	5.44524	24.9018	6.03258e-07	1
ENSG00000158050.4	DUSP2	protein_coding	0.414315	0.0762928	5.43059	24.879	6.10451e-07	1
ENSG00000167634.12	NLRP7	protein_coding	0.237444	0.0439194	5.40636	24.8691	6.13565e-07	1
ENSG00000027075.13	PRKCH	protein_coding	0.0901391	0.0166787	5.40446	24.8541	6.18378e-07	1
ENSG00000174586.10	ZNF497	protein_coding	-0.130731	0.0241146	-5.42125	24.8455	6.21125e-07	1
ENSG00000164466.12	SFXN1	protein_coding	-0.106343	0.0194954	-5.45476	24.8201	6.2937e-07	1
ENSG00000149646.12	CNBD2	protein_coding	0.179026	0.0329843	5.42762	24.8162	6.30647e-07	1
ENSG00000143486.15	EIF2D	protein_coding	-0.0870208	0.0161396	-5.39176	24.754	6.51343e-07	1
ENSG00000203616.2	RHOT1P2	processed_pseudogene	0.408062	0.0753686	5.41421	24.7315	6.58969e-07	1
ENSG00000173163.10	COMMD1	protein_coding	-0.0679701	0.0125356	-5.42217	24.7113	6.65933e-07	1
ENSG00000089006.16	SNX5	protein_coding	0.0876042	0.0161265	5.4323	24.6909	6.73027e-07	1
ENSG00000168769.12	TET2	protein_coding	0.137777	0.0255092	5.40105	24.666	6.81757e-07	1
ENSG00000167123.18	CERCAM	protein_coding	0.0815095	0.0150927	5.40059	24.6539	6.86064e-07	1
ENSG00000087589.16	CASS4	protein_coding	-0.127974	0.0235698	-5.42956	24.6492	6.87722e-07	1
ENSG00000145916.18	RMND5B	protein_coding	-0.151738	0.0280139	-5.41652	24.6281	6.95316e-07	1
ENSG00000068885.14	IFT80	protein_coding	-0.0903626	0.0168104	-5.3754	24.6251	6.96382e-07	1
ENSG00000134202.10	GSTM3	protein_coding	-0.186747	0.0346157	-5.39486	24.5985	7.0605e-07	1
ENSG00000140092.14	FBLN5	protein_coding	-0.207044	0.0381062	-5.43335	24.5955	7.07171e-07	1
ENSG00000120727.12	PAIP2	protein_coding	0.047292	0.00876898	5.3931	24.5908	7.08891e-07	1
ENSG00000137486.16	ARRB1	protein_coding	0.112193	0.0208941	5.3696	24.5794	7.13098e-07	1
ENSG00000258632.2	RP11-354B3.1	processed_pseudogene	0.333869	0.0622337	5.36477	24.5414	7.27297e-07	1
ENSG00000174482.10	LINGO2	protein_coding	0.324466	0.0603692	5.37469	24.5379	7.28612e-07	1
ENSG00000170379.19	TCAF2	protein_coding	-0.0821853	0.0151681	-5.41831	24.5179	7.3624e-07	1
ENSG00000258531.2	BANF1P1	processed_pseudogene	-0.350263	0.064969	-5.39123	24.5136	7.37872e-07	1
ENSG00000111846.15	GCNT2	protein_coding	-0.115105	0.0214724	-5.36058	24.5085	7.39824e-07	1
ENSG00000161405.16	IKZF3	protein_coding	0.121541	0.0224736	5.40818	24.508	7.40026e-07	1
ENSG00000177272.8	KCNA3	protein_coding	-0.162806	0.0303719	-5.3604	24.5071	7.40383e-07	1
ENSG00000239344.1	RP11-771F20.1	processed_pseudogene	-0.195755	0.0364761	-5.36665	24.5052	7.41107e-07	1
ENSG00000066027.11	PPP2R5A	protein_coding	0.13951	0.0258724	5.39221	24.4701	7.5471e-07	1
ENSG00000147669.10	POLR2K	protein_coding	0.0775975	0.014492	5.3545	24.4607	7.58414e-07	1
ENSG00000167460.14	TPM4	protein_coding	0.0955175	0.017757	5.37914	24.4512	7.62168e-07	1
ENSG00000170322.14	NFRKB	protein_coding	-0.12306	0.0228381	-5.38836	24.4101	7.78596e-07	1
ENSG00000142784.15	WDTC1	protein_coding	0.107239	0.020053	5.34776	24.4078	7.79534e-07	1
ENSG00000172890.11	NADSYN1	protein_coding	0.0633586	0.011851	5.34629	24.3962	7.84231e-07	1
ENSG00000197520.10	FAM177B	protein_coding	0.231802	0.0433115	5.35197	24.3925	7.85735e-07	1
ENSG00000142089.15	IFITM3	protein_coding	0.256188	0.0475839	5.38392	24.3907	7.86462e-07	1
ENSG00000115520.8	COQ10B	protein_coding	0.0692209	0.0128785	5.37493	24.3883	7.87457e-07	1
ENSG00000197021.8	CXorf40B	protein_coding	0.137752	0.0255596	5.38944	24.3838	7.8931e-07	1
ENSG00000068878.14	PSME4	protein_coding	0.0969381	0.0180434	5.37248	24.3617	7.98403e-07	1
ENSG00000100890.15	KIAA0391	protein_coding	-0.120892	0.0223685	-5.40456	24.359	7.99539e-07	1
ENSG00000144579.7	CTDSP1	protein_coding	0.12682	0.0234287	5.41302	24.349	8.03692e-07	1
ENSG00000164828.17	SUN1	protein_coding	-0.112902	0.0210299	-5.36866	24.3418	8.06713e-07	1
ENSG00000049247.13	UTS2	protein_coding	0.28561	0.0531912	5.36949	24.3417	8.06737e-07	1
ENSG00000214145.6	LINC00887	lincRNA	0.0933184	0.0173848	5.36783	24.3352	8.09461e-07	1
ENSG00000078808.16	SDF4	protein_coding	0.201182	0.0376869	5.33825	24.3331	8.10326e-07	1
ENSG00000106991.13	ENG	protein_coding	-0.164788	0.030708	-5.36629	24.3289	8.12125e-07	1
ENSG00000187037.8	GPR141	protein_coding	0.137785	0.025821	5.33619	24.3169	8.1717e-07	1
ENSG00000165507.8	C10orf10	protein_coding	-0.195564	0.0366568	-5.33501	24.3077	8.21108e-07	1
ENSG00000228314.1	CYP4F29P	transcribed_unprocessed_pseudogene	0.338754	0.0631447	5.36473	24.3069	8.21431e-07	1
ENSG00000085871.8	MGST2	protein_coding	0.241247	0.0446498	5.4031	24.3008	8.24056e-07	1
ENSG00000211667.2	IGLV3-12	IG_V_gene	0.32785	0.0610896	5.36671	24.2505	8.4583e-07	1
ENSG00000185630.18	PBX1	protein_coding	0.0916787	0.0171714	5.33905	24.2285	8.55584e-07	1
ENSG00000116685.15	KIAA2013	protein_coding	0.0920057	0.0172787	5.32481	24.2278	8.55901e-07	1
ENSG00000146414.15	SHPRH	protein_coding	-0.088975	0.016679	-5.33456	24.1154	9.07316e-07	1
ENSG00000115977.18	AAK1	protein_coding	-0.0795089	0.0149777	-5.3085	24.1	9.14613e-07	1
ENSG00000196531.10	NACA	protein_coding	-0.0424674	0.00800322	-5.30629	24.0827	9.22855e-07	1
ENSG00000205352.10	PRR13	protein_coding	0.0664147	0.0124218	5.34663	24.023	9.51932e-07	1
ENSG00000281856.1	RP11-744A16.4	lincRNA	-0.35898	0.0677448	-5.29901	24.0188	9.5401e-07	1
ENSG00000181019.12	NQO1	protein_coding	0.142276	0.026864	5.29618	24.0036	9.61537e-07	1
ENSG00000143570.17	SLC39A1	protein_coding	0.11873	0.0222559	5.33476	23.9612	9.8298e-07	1
ENSG00000111796.3	KLRB1	protein_coding	0.638974	0.120834	5.28804	23.94	9.93844e-07	1
ENSG00000135390.17	ATP5G2	protein_coding	-0.0715894	0.0134994	-5.30313	23.9251	1.00156e-06	1
ENSG00000174799.10	CEP135	protein_coding	-0.0850507	0.0160895	-5.28611	23.925	1.00165e-06	1
ENSG00000142002.16	DPP9	protein_coding	0.0887495	0.0167116	5.31065	23.9136	1.00759e-06	1
ENSG00000015475.18	BID	protein_coding	0.118813	0.0222456	5.34098	23.911	1.00891e-06	1
ENSG00000183486.12	MX2	protein_coding	-0.0792148	0.0148412	-5.3375	23.9079	1.01057e-06	1
ENSG00000160219.11	GAB3	protein_coding	0.157477	0.0294791	5.342	23.9051	1.01202e-06	1
ENSG00000111229.15	ARPC3	protein_coding	0.0871337	0.0163432	5.3315	23.8944	1.01766e-06	1
ENSG00000198482.10	ZNF808	protein_coding	0.0926861	0.017437	5.31547	23.8787	1.02602e-06	1
ENSG00000168067.11	MAP4K2	protein_coding	-0.133643	0.025314	-5.27944	23.8729	1.02912e-06	1
ENSG00000179119.14	SPTY2D1	protein_coding	0.155544	0.0293363	5.30211	23.8632	1.03433e-06	1
ENSG00000272690.5	RP11-803B1.8	lincRNA	-0.121559	0.023031	-5.27806	23.8621	1.03487e-06	1
ENSG00000274209.4	ANTXRL	protein_coding	-0.278588	0.0525174	-5.30468	23.8334	1.05045e-06	1
ENSG00000256576.2	RP13-977J11.2	lincRNA	-0.150792	0.0284978	-5.29137	23.8068	1.06505e-06	1
ENSG00000205981.6	DNAJC19	protein_coding	-0.102828	0.019421	-5.29467	23.8067	1.06513e-06	1
ENSG00000143416.20	SELENBP1	protein_coding	0.158258	0.0300336	5.26937	23.7944	1.07196e-06	1
ENSG00000163935.13	SFMBT1	protein_coding	-0.118984	0.0223491	-5.32387	23.7872	1.07598e-06	1
ENSG00000270190.1	RP11-803D5.4	lincRNA	0.258675	0.0486012	5.3224	23.7788	1.08069e-06	1
ENSG00000010803.16	SCMH1	protein_coding	-0.150658	0.0284785	-5.29023	23.7598	1.09136e-06	1
ENSG00000102910.13	LONP2	protein_coding	-0.0860949	0.0162024	-5.3137	23.7573	1.09283e-06	1
ENSG00000213930.11	GALT	protein_coding	-0.10491	0.0198681	-5.28031	23.7418	1.10162e-06	1
ENSG00000167283.7	ATP5L	protein_coding	-0.0891139	0.0168801	-5.27923	23.7363	1.10478e-06	1
ENSG00000250835.1	LSM3P4	processed_pseudogene	-0.410709	0.0778072	-5.27855	23.7183	1.11516e-06	1
ENSG00000135250.16	SRPK2	protein_coding	0.100136	0.0190395	5.25939	23.7166	1.11617e-06	1
ENSG00000204856.11	FAM216A	protein_coding	-0.107556	0.0203626	-5.28203	23.7148	1.11717e-06	1
ENSG00000136816.15	TOR1B	protein_coding	0.159744	0.0300359	5.31845	23.7014	1.125e-06	1
ENSG00000165629.19	ATP5C1	protein_coding	0.0693663	0.0131658	5.26867	23.6876	1.13308e-06	1
ENSG00000137857.17	DUOX1	protein_coding	0.0730947	0.0138557	5.27543	23.6865	1.13378e-06	1
ENSG00000115414.18	FN1	protein_coding	-0.169421	0.0322388	-5.25518	23.6837	1.13539e-06	1
ENSG00000163393.12	SLC22A15	protein_coding	0.230988	0.043975	5.25272	23.6646	1.14674e-06	1
ENSG00000142208.15	AKT1	protein_coding	0.126776	0.0238682	5.31152	23.6524	1.154e-06	1
ENSG00000113811.10	SELK	protein_coding	0.12528	0.0237355	5.27816	23.6439	1.15913e-06	1
ENSG00000156711.16	MAPK13	protein_coding	0.104613	0.0197494	5.29703	23.6431	1.15963e-06	1
ENSG00000130956.13	HABP4	protein_coding	-0.0948259	0.0179209	-5.29134	23.6067	1.18176e-06	1
ENSG00000102218.5	RP2	protein_coding	0.115732	0.0220874	5.23973	23.5635	1.20858e-06	1
ENSG00000183741.11	CBX6	protein_coding	0.110139	0.0207989	5.29544	23.5454	1.22e-06	1
ENSG00000197329.11	PELI1	protein_coding	-0.213639	0.0404644	-5.27967	23.5449	1.2203e-06	1
ENSG00000099308.10	MAST3	protein_coding	0.106633	0.0201362	5.29557	23.5446	1.22052e-06	1
ENSG00000266088.5	RP5-1028K7.2	lincRNA	0.194869	0.0369361	5.27583	23.5356	1.22626e-06	1
ENSG00000198356.11	ASNA1	protein_coding	0.15494	0.029212	5.30396	23.5326	1.22814e-06	1
ENSG00000149218.4	ENDOD1	protein_coding	0.126778	0.0240152	5.27907	23.5239	1.23368e-06	1
ENSG00000074319.12	TSG101	protein_coding	0.0925429	0.0176861	5.23252	23.5075	1.2443e-06	1
ENSG00000149806.10	FAU	protein_coding	-0.0589722	0.0112309	-5.25089	23.4484	1.28307e-06	1
ENSG00000177590.7	GIMAP3P	processed_pseudogene	-0.205627	0.0391695	-5.24967	23.4472	1.2839e-06	1
ENSG00000196247.11	ZNF107	protein_coding	-0.0932095	0.0178411	-5.22442	23.4445	1.28568e-06	1
ENSG00000260302.1	RP11-973H7.1	lincRNA	0.167139	0.0318292	5.25113	23.4377	1.29025e-06	1
ENSG00000197601.12	FAR1	protein_coding	0.174846	0.0332821	5.25346	23.4303	1.29524e-06	1
ENSG00000132906.17	CASP9	protein_coding	0.135569	0.0257578	5.26322	23.4281	1.29669e-06	1
ENSG00000185475.8	TMEM179B	protein_coding	0.0814055	0.0154615	5.26503	23.4236	1.29972e-06	1
ENSG00000270210.1	RP11-373D23.3	lincRNA	0.208095	0.0395426	5.26257	23.4217	1.30104e-06	1
ENSG00000149970.14	CNKSR2	protein_coding	-0.289297	0.0551341	-5.24715	23.3968	1.31801e-06	1
ENSG00000133794.17	ARNTL	protein_coding	0.159636	0.0304917	5.23541	23.3775	1.33125e-06	1
ENSG00000244625.5	MIATNB	lincRNA	-0.104145	0.019915	-5.22951	23.3768	1.33177e-06	1
ENSG00000189152.10	GRAPL	protein_coding	-0.256258	0.0491559	-5.21318	23.3573	1.34533e-06	1
ENSG00000006025.11	OSBPL7	protein_coding	0.160567	0.0304777	5.26835	23.3488	1.35127e-06	1
ENSG00000077684.15	JADE1	protein_coding	0.0960263	0.0183457	5.23427	23.3337	1.3619e-06	1
ENSG00000120899.17	PTK2B	protein_coding	0.120692	0.0229957	5.24844	23.2868	1.39556e-06	1
ENSG00000236035.2	RP11-90O23.1	processed_pseudogene	0.213295	0.0406801	5.24324	23.2833	1.3981e-06	1
ENSG00000164574.15	GALNT10	protein_coding	0.14144	0.0271927	5.20138	23.2658	1.41086e-06	1
ENSG00000081985.10	IL12RB2	protein_coding	0.386728	0.0743638	5.20049	23.2589	1.41595e-06	1
ENSG00000173575.18	CHD2	protein_coding	0.0664085	0.0127167	5.22214	23.2563	1.41789e-06	1
ENSG00000259161.2	CTD-2017C7.3	processed_pseudogene	0.135963	0.026043	5.2207	23.2522	1.42088e-06	1
ENSG00000085449.14	WDFY1	protein_coding	0.114076	0.0218433	5.22245	23.2464	1.4252e-06	1
ENSG00000015676.17	NUDCD3	protein_coding	-0.12978	0.0248832	-5.21555	23.217	1.44713e-06	1
ENSG00000136243.16	NUPL2	protein_coding	0.0669737	0.0128519	5.21117	23.2147	1.44887e-06	1
ENSG00000151502.10	VPS26B	protein_coding	0.0998225	0.0192163	5.19469	23.214	1.44941e-06	1
ENSG00000143995.19	MEIS1	protein_coding	0.242068	0.0466174	5.19265	23.1982	1.46134e-06	1
ENSG00000213073.4	RP11-288H12.3	transcribed_processed_pseudogene	0.14077	0.02683	5.24673	23.1794	1.47572e-06	1
ENSG00000113734.17	BNIP1	protein_coding	0.144092	0.0276341	5.21429	23.1789	1.47605e-06	1
ENSG00000112561.17	TFEB	protein_coding	0.1967	0.0378083	5.20256	23.1693	1.48344e-06	1
ENSG00000129566.12	TEP1	protein_coding	0.138728	0.0264091	5.25303	23.1582	1.49209e-06	1
ENSG00000260212.1	RP11-325O24.5	unprocessed_pseudogene	-0.367006	0.0705449	-5.20244	23.1433	1.50365e-06	1
ENSG00000158714.10	SLAMF8	protein_coding	0.178757	0.0342303	5.22219	23.1139	1.52682e-06	1
ENSG00000131149.17	GSE1	protein_coding	0.163233	0.031326	5.21077	23.1127	1.52776e-06	1
ENSG00000104043.14	ATP8B4	protein_coding	0.358531	0.0692271	5.17906	23.093	1.54351e-06	1
ENSG00000259715.1	CTD-3110H11.1	lincRNA	-0.0815213	0.0155597	-5.23927	23.0649	1.56621e-06	1
ENSG00000185811.16	IKZF1	protein_coding	-0.109263	0.0210476	-5.19125	23.0552	1.57419e-06	1
ENSG00000153113.23	CAST	protein_coding	0.0784586	0.015099	5.19628	23.0394	1.58712e-06	1
ENSG00000175899.14	A2M	protein_coding	0.304455	0.0588755	5.17117	23.032	1.59327e-06	1
ENSG00000267102.1	RP11-686D22.7	transcribed_processed_pseudogene	0.220896	0.0424718	5.20101	22.9471	1.66522e-06	1
ENSG00000148985.19	PGAP2	protein_coding	-0.108955	0.0211181	-5.15935	22.9408	1.6707e-06	1
ENSG00000178381.11	ZFAND2A	protein_coding	0.120936	0.0233239	5.18509	22.9207	1.68823e-06	1
ENSG00000109736.14	MFSD10	protein_coding	0.156613	0.0300857	5.20554	22.9173	1.69121e-06	1
ENSG00000163743.13	RCHY1	protein_coding	0.105508	0.0203321	5.18922	22.9122	1.69569e-06	1
ENSG00000147526.19	TACC1	protein_coding	0.0934115	0.0180461	5.17628	22.912	1.69594e-06	1
ENSG00000115657.12	ABCB6	protein_coding	-0.14647	0.0283537	-5.16583	22.9118	1.69604e-06	1
ENSG00000253409.1	TRBV7-4	TR_V_gene	-0.338529	0.0654719	-5.1706	22.9026	1.70421e-06	1
ENSG00000134049.4	IER3IP1	protein_coding	0.0679806	0.0130699	5.2013	22.8952	1.7108e-06	1
ENSG00000111537.4	IFNG	protein_coding	0.182313	0.0351975	5.17971	22.8881	1.7171e-06	1
ENSG00000146285.13	SCML4	protein_coding	-0.155748	0.0301056	-5.17338	22.876	1.72792e-06	1
ENSG00000140455.16	USP3	protein_coding	-0.108341	0.02083	-5.20123	22.8715	1.73201e-06	1
ENSG00000215559.8	ANKRD20A11P	transcribed_unprocessed_pseudogene	0.267116	0.05165	5.17164	22.8628	1.73988e-06	1
ENSG00000259807.1	RP11-426C22.4	lincRNA	0.144561	0.0278665	5.18762	22.8577	1.74452e-06	1
ENSG00000083457.11	ITGAE	protein_coding	0.0877258	0.0169639	5.17133	22.835	1.76521e-06	1
ENSG00000112312.9	GMNN	protein_coding	0.179505	0.0347593	5.16421	22.8298	1.77e-06	1
ENSG00000132819.16	RBM38	protein_coding	0.137845	0.0266597	5.17052	22.8142	1.78445e-06	1
ENSG00000184983.9	NDUFA6	protein_coding	0.0826551	0.0159791	5.17269	22.8091	1.78919e-06	1
ENSG00000111801.15	BTN3A3	protein_coding	0.102079	0.019706	5.18008	22.7944	1.80289e-06	1
ENSG00000173757.9	STAT5B	protein_coding	-0.11195	0.0217194	-5.15439	22.7832	1.81347e-06	1
ENSG00000213049.3	HNRNPA1P34	processed_pseudogene	0.291283	0.0562323	5.17999	22.777	1.81929e-06	1
ENSG00000152465.17	NMT2	protein_coding	-0.0766441	0.0148446	-5.16309	22.7737	1.82243e-06	1
ENSG00000234231.3	AC093616.4	unprocessed_pseudogene	0.244512	0.0474431	5.1538	22.7731	1.82302e-06	1
ENSG00000156983.15	BRPF1	protein_coding	0.175022	0.0340758	5.13625	22.7626	1.83294e-06	1
ENSG00000147454.13	SLC25A37	protein_coding	-0.129912	0.0251839	-5.15852	22.7108	1.88303e-06	1
ENSG00000213925.3	NPM1P33	processed_pseudogene	-0.218821	0.0423717	-5.16431	22.7078	1.88599e-06	1
ENSG00000213707.2	HMGB1P10	processed_pseudogene	0.311245	0.0607238	5.12559	22.6806	1.9129e-06	1
ENSG00000162521.18	RBBP4	protein_coding	0.0709851	0.0138037	5.14246	22.6691	1.92436e-06	1
ENSG00000255328.1	RP11-326C3.12	lincRNA	-0.116718	0.0226208	-5.15978	22.6563	1.93728e-06	1
ENSG00000115866.10	DARS	protein_coding	-0.0866863	0.0167825	-5.16526	22.6546	1.93899e-06	1
ENSG00000048052.21	HDAC9	protein_coding	0.220077	0.043019	5.11581	22.6054	1.98921e-06	1
ENSG00000197081.12	IGF2R	protein_coding	0.144671	0.0280339	5.16058	22.6013	1.99345e-06	1
ENSG00000183508.4	FAM46C	protein_coding	0.250336	0.0487021	5.14014	22.6	1.99488e-06	1
ENSG00000123684.12	LPGAT1	protein_coding	0.134078	0.026109	5.13531	22.572	2.0241e-06	1
ENSG00000228474.5	OST4	protein_coding	-0.0823779	0.0160474	-5.1334	22.5714	2.02478e-06	1
ENSG00000036054.12	TBC1D23	protein_coding	0.0909642	0.0177331	5.12962	22.5636	2.03301e-06	1
ENSG00000164898.12	C7orf55	protein_coding	-0.0873477	0.0170103	-5.13499	22.5583	2.03866e-06	1
ENSG00000250303.3	RP11-356J5.12	lincRNA	-0.159081	0.0311341	-5.10954	22.5573	2.0397e-06	1
ENSG00000261740.6	RP11-345J4.5	protein_coding	0.121881	0.023658	5.15179	22.5563	2.04076e-06	1
ENSG00000211887.2	TRAJ2	TR_J_gene	-0.555931	0.108574	-5.12028	22.5314	2.0674e-06	1
ENSG00000149292.16	TTC12	protein_coding	-0.187704	0.0367637	-5.10569	22.494	2.10805e-06	1
ENSG00000225434.2	LINC01504	lincRNA	0.256278	0.0502582	5.09922	22.478	2.12561e-06	1
ENSG00000211868.1	TRAJ21	TR_J_gene	-0.651297	0.127739	-5.09864	22.4736	2.13053e-06	1
ENSG00000271447.5	MMP28	protein_coding	-0.232704	0.0456447	-5.09816	22.4699	2.13467e-06	1
ENSG00000139629.15	GALNT6	protein_coding	0.15887	0.0309183	5.13839	22.4668	2.13804e-06	1
ENSG00000175550.7	DRAP1	protein_coding	0.169668	0.0331321	5.12095	22.4442	2.16334e-06	1
ENSG00000151692.14	RNF144A	protein_coding	-0.171352	0.0333376	-5.1399	22.4394	2.16882e-06	1
ENSG00000205937.11	RNPS1	protein_coding	0.0547056	0.0106981	5.11361	22.4168	2.19447e-06	1
ENSG00000084112.14	SSH1	protein_coding	0.145296	0.0283645	5.12245	22.4109	2.20121e-06	1
ENSG00000235863.3	B3GALT4	protein_coding	0.116347	0.0226379	5.13948	22.3882	2.22742e-06	1
ENSG00000173848.18	NET1	protein_coding	-0.248129	0.0487752	-5.08719	22.3858	2.23017e-06	1
ENSG00000173218.14	VANGL1	protein_coding	0.222903	0.0435601	5.11714	22.374	2.2439e-06	1
ENSG00000144381.16	HSPD1	protein_coding	-0.0801051	0.0156396	-5.12195	22.3693	2.24938e-06	1
ENSG00000114503.10	NCBP2	protein_coding	-0.0679101	0.013295	-5.10795	22.3673	2.25178e-06	1
ENSG00000241484.9	ARHGAP8	protein_coding	0.244106	0.0477868	5.10823	22.3548	2.26648e-06	1
ENSG00000164751.14	PEX2	protein_coding	0.0823197	0.0160287	5.13578	22.3539	2.26754e-06	1
ENSG00000143751.9	SDE2	protein_coding	0.0810057	0.0158593	5.10778	22.3479	2.27461e-06	1
ENSG00000089289.15	IGBP1	protein_coding	-0.0737466	0.0144733	-5.09537	22.3443	2.27892e-06	1
ENSG00000136003.15	ISCU	protein_coding	-0.088024	0.017249	-5.10313	22.3001	2.33195e-06	1
ENSG00000107263.18	RAPGEF1	protein_coding	0.126665	0.0249559	5.07557	22.2968	2.336e-06	1
ENSG00000138069.16	RAB1A	protein_coding	0.0704925	0.0138459	5.09122	22.2442	2.40088e-06	1
ENSG00000163577.7	EIF5A2	protein_coding	0.159447	0.0310944	5.12785	22.2421	2.40351e-06	1
ENSG00000186575.17	NF2	protein_coding	0.062877	0.0122988	5.11244	22.2383	2.40818e-06	1
ENSG00000146904.8	EPHA1	protein_coding	-0.109945	0.0215935	-5.09159	22.2027	2.45334e-06	1
ENSG00000198026.7	ZNF335	protein_coding	0.0889655	0.0174798	5.08961	22.199	2.45807e-06	1
ENSG00000211879.1	TRAJ10	TR_J_gene	-0.583602	0.11529	-5.06205	22.1934	2.46522e-06	1
ENSG00000131127.13	ZNF141	protein_coding	-0.0647529	0.0127188	-5.09111	22.1683	2.49761e-06	1
ENSG00000105373.18	GLTSCR2	protein_coding	-0.0758041	0.0149945	-5.05547	22.143	2.53071e-06	0
ENSG00000271582.1	RP11-511P7.4	processed_pseudogene	-0.177584	0.0349847	-5.07604	22.1117	2.57243e-06	0
ENSG00000064201.15	TSPAN32	protein_coding	0.211381	0.0414446	5.10033	22.1103	2.57424e-06	0
ENSG00000266094.6	RASSF5	protein_coding	0.131084	0.0257931	5.08214	22.0933	2.59715e-06	0
ENSG00000164924.17	YWHAZ	protein_coding	0.1312	0.0258568	5.07412	22.0854	2.60781e-06	0
ENSG00000058272.16	PPP1R12A	protein_coding	0.0853384	0.0167287	5.10132	22.0797	2.61555e-06	0
ENSG00000188107.13	EYS	protein_coding	-0.0967935	0.0190124	-5.09108	22.0781	2.61777e-06	0
ENSG00000229391.7	HLA-DRB6	transcribed_unprocessed_pseudogene	0.323081	0.0636081	5.07924	22.0447	2.66377e-06	0
ENSG00000018699.11	TTC27	protein_coding	-0.116345	0.0229718	-5.06469	22.0378	2.67335e-06	0
ENSG00000211694.2	TRGV10	TR_V_gene	0.311815	0.0610093	5.11094	22.0227	2.69439e-06	0
ENSG00000130741.10	EIF2S3	protein_coding	-0.0858017	0.0169116	-5.07355	22.0211	2.69673e-06	0
ENSG00000197971.14	MBP	protein_coding	0.0987943	0.0194114	5.08951	22.0153	2.7049e-06	0
ENSG00000106733.20	NMRK1	protein_coding	-0.107748	0.0212663	-5.06661	22.0109	2.71113e-06	0
ENSG00000185885.15	IFITM1	protein_coding	0.137933	0.0272169	5.06792	22.0104	2.71173e-06	0
ENSG00000104361.9	NIPAL2	protein_coding	0.254737	0.0505974	5.03459	21.9837	2.74971e-06	0
ENSG00000213339.8	QTRT1	protein_coding	-0.0776305	0.0153659	-5.05213	21.9813	2.75324e-06	0
ENSG00000112029.9	FBXO5	protein_coding	0.127542	0.0250665	5.08814	21.9698	2.7698e-06	0
ENSG00000143502.14	SUSD4	protein_coding	-0.229928	0.0456866	-5.03271	21.9694	2.77031e-06	0
ENSG00000188511.12	C22orf34	lincRNA	0.0852683	0.0167733	5.08357	21.9662	2.77491e-06	0
ENSG00000131238.16	PPT1	protein_coding	-0.107663	0.021395	-5.03218	21.9654	2.77612e-06	0
ENSG00000064607.16	SUGP2	protein_coding	0.102438	0.0201951	5.07242	21.9541	2.79254e-06	0
ENSG00000136404.15	TM6SF1	protein_coding	0.324051	0.0642116	5.04662	21.8974	2.87617e-06	0
ENSG00000134460.15	IL2RA	protein_coding	-0.315409	0.0625298	-5.04414	21.8898	2.88769e-06	0
ENSG00000140526.16	ABHD2	protein_coding	0.208993	0.0416155	5.02199	21.8877	2.89075e-06	0
ENSG00000177200.15	CHD9	protein_coding	0.135549	0.0268517	5.04807	21.8785	2.90463e-06	0
ENSG00000165219.21	GAPVD1	protein_coding	-0.0665455	0.0131767	-5.05024	21.8766	2.90752e-06	0
ENSG00000104763.17	ASAH1	protein_coding	0.0701843	0.0139392	5.03503	21.8716	2.91521e-06	0
ENSG00000137275.13	RIPK1	protein_coding	0.105278	0.020896	5.03819	21.8444	2.95677e-06	0
ENSG00000132676.15	DAP3	protein_coding	-0.0466424	0.00929942	-5.01562	21.8393	2.96471e-06	0
ENSG00000176542.9	USF3	protein_coding	0.0761657	0.0151288	5.03448	21.8356	2.97045e-06	0
ENSG00000254999.3	BRK1	protein_coding	0.0621045	0.0122908	5.05294	21.834	2.97288e-06	0
ENSG00000071242.11	RPS6KA2	protein_coding	-0.199471	0.0394895	-5.05124	21.813	3.00558e-06	0
ENSG00000090339.8	ICAM1	protein_coding	0.205164	0.0407894	5.02985	21.8108	3.00905e-06	0
ENSG00000099219.13	ERMP1	protein_coding	0.118923	0.0234543	5.07039	21.8062	3.01622e-06	0
ENSG00000107819.13	SFXN3	protein_coding	0.109025	0.0217585	5.01069	21.8018	3.0232e-06	0
ENSG00000106524.8	ANKMY2	protein_coding	0.146298	0.0289952	5.04558	21.789	3.04347e-06	0
ENSG00000087111.20	PIGS	protein_coding	0.109927	0.0219779	5.00172	21.7336	3.13259e-06	0
ENSG00000128699.13	ORMDL1	protein_coding	-0.0676204	0.013467	-5.02119	21.713	3.16638e-06	0
ENSG00000139579.12	NABP2	protein_coding	0.0966415	0.0191355	5.05038	21.7087	3.17341e-06	0
ENSG00000101945.16	SUV39H1	protein_coding	0.116494	0.0233197	4.99551	21.6864	3.21054e-06	0
ENSG00000266412.5	NCOA4	protein_coding	0.0650891	0.0129393	5.03033	21.6712	3.23616e-06	0
ENSG00000211885.1	TRAJ4	TR_J_gene	-0.569998	0.114151	-4.99335	21.67	3.23809e-06	0
ENSG00000132589.15	FLOT2	protein_coding	0.0922467	0.0183181	5.03582	21.6694	3.23914e-06	0
ENSG00000070540.12	WIPI1	protein_coding	0.0856921	0.0170159	5.03599	21.6637	3.24889e-06	0
ENSG00000081791.8	KIAA0141	protein_coding	0.099857	0.0198387	5.03344	21.6581	3.25837e-06	0
ENSG00000174514.12	MFSD4	protein_coding	-0.160866	0.0322331	-4.99072	21.65	3.27203e-06	0
ENSG00000239280.1	RP11-271C24.3	processed_pseudogene	0.182082	0.0362961	5.01659	21.6395	3.29e-06	0
ENSG00000051382.8	PIK3CB	protein_coding	-0.115138	0.0230806	-4.98852	21.6323	3.30239e-06	0
ENSG00000114353.16	GNAI2	protein_coding	0.11198	0.0224534	4.98719	21.6232	3.31807e-06	0
ENSG00000164934.13	DCAF13	protein_coding	0.081012	0.0161355	5.02073	21.607	3.3463e-06	0
ENSG00000160932.10	LY6E	protein_coding	0.124362	0.0247498	5.02475	21.6066	3.34698e-06	0
ENSG00000168496.3	FEN1	protein_coding	0.153753	0.0308716	4.98039	21.5717	3.40851e-06	0
ENSG00000146109.4	ABT1	protein_coding	0.0683196	0.0136623	5.00059	21.5607	3.42807e-06	0
ENSG00000135506.15	OS9	protein_coding	0.0802732	0.0159601	5.02962	21.5561	3.43628e-06	0
ENSG00000051596.9	THOC3	protein_coding	-0.163218	0.0326808	-4.9943	21.5388	3.46738e-06	0
ENSG00000160216.18	AGPAT3	protein_coding	-0.115308	0.0229956	-5.01433	21.5179	3.50534e-06	0
ENSG00000118564.14	FBXL5	protein_coding	0.069449	0.0138778	5.00434	21.507	3.52545e-06	0
ENSG00000009307.15	CSDE1	protein_coding	-0.0596276	0.0118992	-5.01105	21.4988	3.54059e-06	0
ENSG00000109065.11	NAT9	protein_coding	-0.0927708	0.0185663	-4.99673	21.4855	3.56522e-06	0
ENSG00000056558.10	TRAF1	protein_coding	-0.137463	0.0276689	-4.96816	21.479	3.5772e-06	0
ENSG00000109062.9	SLC9A3R1	protein_coding	0.258144	0.0515225	5.01032	21.4787	3.57786e-06	0
ENSG00000104522.15	TSTA3	protein_coding	0.108977	0.0217494	5.01057	21.461	3.61094e-06	0
ENSG00000119147.9	C2orf40	protein_coding	-0.188839	0.0378323	-4.99147	21.4555	3.6213e-06	0
ENSG00000100243.20	CYB5R3	protein_coding	0.126077	0.02542	4.95974	21.4153	3.69804e-06	0
ENSG00000198885.9	ITPRIPL1	protein_coding	0.137883	0.0278006	4.9597	21.415	3.69858e-06	0
ENSG00000148484.17	RSU1	protein_coding	0.0947639	0.0189354	5.0046	21.4076	3.71302e-06	0
ENSG00000118482.11	PHF3	protein_coding	-0.0666158	0.0133369	-4.99483	21.4052	3.71752e-06	0
ENSG00000173762.7	CD7	protein_coding	0.204593	0.0410856	4.97968	21.4014	3.72492e-06	0
ENSG00000178852.15	EFCAB13	protein_coding	-0.216567	0.0436858	-4.95739	21.3975	3.73253e-06	0
ENSG00000229484.1	RP5-888M10.2	lincRNA	-0.248359	0.0501114	-4.95614	21.3881	3.75093e-06	0
ENSG00000205155.7	PSENEN	protein_coding	0.119215	0.0238407	5.00046	21.3861	3.75486e-06	0
ENSG00000100353.17	EIF3D	protein_coding	-0.053919	0.0108446	-4.97197	21.3667	3.7931e-06	0
ENSG00000129472.12	RAB2B	protein_coding	0.0842895	0.0169513	4.97246	21.3531	3.81998e-06	0
ENSG00000141562.17	NARF	protein_coding	0.046987	0.00949194	4.9502	21.3432	3.83985e-06	0
ENSG00000143368.9	SF3B4	protein_coding	0.143115	0.0289141	4.94965	21.339	3.84816e-06	0
ENSG00000104972.15	LILRB1	protein_coding	0.268088	0.0537428	4.98835	21.3021	3.92302e-06	0
ENSG00000175324.9	LSM1	protein_coding	0.0800492	0.0160791	4.97847	21.2995	3.92834e-06	0
ENSG00000119541.9	VPS4B	protein_coding	0.070932	0.0142271	4.98569	21.2938	3.94006e-06	0
ENSG00000270189.1	RP11-258C19.7	lincRNA	-0.107	0.0214863	-4.97992	21.2918	3.94415e-06	0
ENSG00000175489.9	LRRC25	protein_coding	0.135104	0.0273376	4.94204	21.2816	3.96522e-06	0
ENSG00000168060.14	NAALADL1	protein_coding	0.204061	0.0410436	4.9718	21.2746	3.9797e-06	0
ENSG00000240925.1	RPS20P31	processed_pseudogene	0.292309	0.0589868	4.9555	21.2718	3.98549e-06	0
ENSG00000111913.15	FAM65B	protein_coding	-0.0745717	0.0150318	-4.96095	21.2516	4.0277e-06	0
ENSG00000198736.11	MSRB1	protein_coding	0.155564	0.0312208	4.9827	21.2414	4.04919e-06	0
ENSG00000096401.7	CDC5L	protein_coding	0.06063	0.0121545	4.98828	21.2216	4.0912e-06	0
ENSG00000254469.7	RP11-849H4.2	protein_coding	-0.102877	0.020858	-4.93227	21.2079	4.12071e-06	0
ENSG00000140009.18	ESR2	protein_coding	0.0941567	0.0190922	4.93169	21.2035	4.13018e-06	0
ENSG00000166908.17	PIP4K2C	protein_coding	0.140011	0.0283962	4.93061	21.1953	4.14773e-06	0
ENSG00000144792.9	ZNF660	protein_coding	0.155226	0.0314825	4.93056	21.195	4.1485e-06	0
ENSG00000180198.15	RCC1	protein_coding	-0.0929765	0.0187377	-4.962	21.1394	4.27066e-06	0
ENSG00000105612.8	DNASE2	protein_coding	0.0765099	0.0154402	4.95524	21.1392	4.27096e-06	0
ENSG00000165259.13	HDX	protein_coding	0.171816	0.0345823	4.96833	21.1291	4.29351e-06	0
ENSG00000114854.7	TNNC1	protein_coding	-0.20095	0.0405258	-4.95857	21.1077	4.3417e-06	0
ENSG00000271869.1	RP11-51J9.5	lincRNA	-0.133586	0.0269342	-4.9597	21.1064	4.34477e-06	0
ENSG00000140931.19	CMTM3	protein_coding	0.0922305	0.0186211	4.95302	21.1043	4.34952e-06	0
ENSG00000138744.14	NAAA	protein_coding	-0.0776335	0.0156752	-4.95262	21.1002	4.35891e-06	0
ENSG00000233008.5	RP11-475O6.1	lincRNA	-0.178366	0.0362697	-4.91778	21.0986	4.36244e-06	0
ENSG00000041357.15	PSMA4	protein_coding	0.0914776	0.0184541	4.95704	21.0978	4.36439e-06	0
ENSG00000162852.13	CNST	protein_coding	-0.141755	0.028583	-4.95941	21.0928	4.37579e-06	0
ENSG00000162419.12	GMEB1	protein_coding	0.108021	0.0218233	4.94979	21.089	4.38441e-06	0
ENSG00000102871.15	TRADD	protein_coding	-0.174351	0.035314	-4.93717	21.076	4.41416e-06	0
ENSG00000182621.16	PLCB1	protein_coding	0.212762	0.0432932	4.91445	21.0736	4.41983e-06	0
ENSG00000102796.10	DHRS12	protein_coding	-0.152588	0.0310501	-4.91426	21.0721	4.42321e-06	0
ENSG00000180233.10	ZNRF2	protein_coding	0.141002	0.0285488	4.93897	21.066	4.43738e-06	0
ENSG00000163527.9	STT3B	protein_coding	-0.0798695	0.0161586	-4.94286	21.0613	4.44819e-06	0
ENSG00000247134.6	RP11-11N9.4	lincRNA	-0.222908	0.0453508	-4.91519	21.0087	4.57208e-06	0
ENSG00000168234.12	TTC39C	protein_coding	-0.178815	0.0364605	-4.90434	20.9975	4.5988e-06	0
ENSG00000103522.15	IL21R	protein_coding	0.144893	0.0294002	4.92831	20.9802	4.64047e-06	0
ENSG00000220517.2	ASS1P1	processed_pseudogene	0.175262	0.0355262	4.93331	20.954	4.70435e-06	0
ENSG00000123933.14	MXD4	protein_coding	0.140277	0.0285063	4.92092	20.9488	4.71733e-06	0
ENSG00000196562.14	SULF2	protein_coding	-0.167654	0.0340889	-4.91813	20.948	4.71927e-06	0
ENSG00000182934.11	SRPR	protein_coding	0.0900745	0.0184027	4.89463	20.9245	4.77733e-06	0
ENSG00000267731.1	RP11-147L13.8	lincRNA	0.118118	0.0239295	4.93607	20.9162	4.79823e-06	0
ENSG00000138382.13	METTL5	protein_coding	-0.0920868	0.0187474	-4.91197	20.9137	4.80447e-06	0
[truncated: 17,933 more rows]
