# Supplementary material for: Lymphocyte innateness defined by transcriptional states reflects a balance between proliferation and effector functions
Source: Nat Commun. 2019 Feb 8;10:687. doi: 10.1038/s41467-019-08604-4 (PMC6368609; doi:10.1038/s41467-019-08604-4)
Supplement: Supplementary file 7 — Supplementary Data 4 [file 41467_2019_8604_MOESM7_ESM.xls]

## Sheet: Sheet1
Supplementary Data 4 Antibody information.
Target name	Antibody clone	Supplier	Concentration
CCR1	5F10B29	Biolegend	Manufacturer's recommendation
CCR2	K036C2	BioLegend	Manufacturer's recommendation
CCR5	HEK/1/85a	BioLegend	Manufacturer's recommendation
CCR6	G034E3	BioLegend	Manufacturer's recommendation
CCR7	G043H7	BioLegend	Manufacturer's recommendation
CD117	104D2	eBioscence	Manufacturer's recommendation
CD161	HP-3G10	BioLegend	Manufacturer's recommendation
CD1d-PBS57 tetramer	NA	NIH tetramer facility	1:1000 of 2 mg/ml stock
CD3	UCHT1	eBioscence	Manufacturer's recommendation
CD4	RPA-T4	BioLegend	Manufacturer's recommendation
CD56	5.1H11	BioLegend	Manufacturer's recommendation
CD8a	RPA-T8	BioLegend	Manufacturer's recommendation
CellRox Green	NA	Thermo Fisher	Manufacturer's recommendation
CXCR6	K041E5	BioLegend	Manufacturer's recommendation
DAP12	406288	R&D Systems	Manufacturer's recommendation
EOMES	WD1928	eBioscence	Manufacturer's recommendation
GATA3	16E10A23	BioLegend	Manufacturer's recommendation
Granulysin	DH2	BioLegend	Manufacturer's recommendation
Granzyme A	CB9	eBioscence	Manufacturer's recommendation
Granzyme B	GB11	eBioscence	Manufacturer's recommendation
Granzyme K	G3H69	eBioscence	Manufacturer's recommendation
IFN-g	B27	BioLegend	Manufacturer's recommendation
IL18Ra	H44	eBioscience	Manufacturer's recommendation
KIR2DL1	HP-MA4	BioLegend	Manufacturer's recommendation
KIR2DL3	DX29	BioLegend	Manufacturer's recommendation
LTK	AF4664 (sheep polyclonal)	R&D Systems	1:200
MR1-5-OP-RU tetramer	NA	gift from J. McCluskey or NIH tetramer facility	1:1000 of 2 mg/ml stock
NKG2D	1D11	eBioscence	Manufacturer's recommendation
NKp46	900	Biolegend	Manufacturer's recommendation
NKp80	5F12	BioLegend	Manufacturer's recommendation
Pan gd TCR	B1	BioLegend	Manufacturer's recommendation
Perforin	B-D48	Biolegend	Manufacturer's recommendation
PLZF	R17-809	BD Pharmingen	Manufacturer's recommendation
Puromycin	12D10	EMD Millipore Corp	1:200
RORC	AFKJS-9	eBioscence	Manufacturer's recommendation
T-bet	eBio4B10	eBioscence	Manufacturer's recommendation
TCR Va7.2	3C10	BioLegend	Manufacturer's recommendation
TCR ab	T10B9.1A-31	BD Pharmingen	Manufacturer's recommendation
TCRd (to identify d/ab)	A13	gift from L. Moretta	1:25 of hybridoma supernatant
TIGIT	A1513G	BioLegend	Manufacturer's recommendation
Vd1 TCR	REA173	Miltenyi Biotec	Manufacturer's recommendation
Vd2 TCR	B6	BioLegend	Manufacturer's recommendation
Vd3 TCR	P11.5B	Beckman Coulter	1:500
